# Supplementary material for: Identification of Prognostic and Chemopredictive microRNAs for Non-Small-Cell Lung Cancer by Integrating SEER-Medicare Data
Source: Int J Mol Sci. 2021 Jul 17;22(14):7658. doi: 10.3390/ijms22147658 (PMC8306800; doi:10.3390/ijms22147658)
Supplement: Supplementary file 1 [file ijms-22-07658-s001.zip › S1.xlsx]

## Sheet: Gene level cutoffs
Significant prognostic microRNAs in TCGA_LUAD_HiSeq						Significant prognostic microRNAs in TCGA_LUAD_GenomeAnalyzer						Significant prognostic microRNAs in TCGA_LUSC_HiSeq						Significant prognostic microRNAs in TCGA_LUSC_GenomeAnalyzer
http://linkedomics.org/data_download/TCGA-LUAD/Human__TCGA_LUAD__BDGSC__miRNASeq__HS_miR__01_28_2016__BI__Gene__Firehose_RPM_log2.cct						http://linkedomics.org/data_download/TCGA-LUAD/Human__TCGA_LUAD__BDGSC__miRNASeq__GA_miR__01_28_2016__BI__Gene__Firehose_RPM_log2.cct						http://linkedomics.org/data_download/TCGA-LUSC/Human__TCGA_LUSC__BDGSC__miRNASeq__HS_miR__01_28_2016__BI__Gene__Firehose_RPM_log2.cct						http://linkedomics.org/data_download/TCGA-LUSC/Human__TCGA_LUSC__BDGSC__miRNASeq__GA_miR__01_28_2016__BI__Gene__Firehose_RPM_log2.cct
Accessed on 4/28/2021						Accessed on 4/28/2021						Accessed on 4/28/2021						Accessed on 4/28/2021
miRNA	CutoffPoint	p-value	HR	95CI		miRNA	CutoffPoint	p-value	HR	95CI		miRNA	CutoffPoint	p-value	HR	95CI		miRNA	CutoffPoint	p-value	HR	95CI
hsa-miR-125a	9.5774	0.013973	0.6375	(0.444,0.9156)		hsa-miR-132	6.1009	0.0405034	2.3804	(1.0124,5.5967)		hsa-miR-126	11.357	0.0353003	1.4561	(1.0242,2.0702)		hsa-miR-125a	8.1641	0.0316885	2.4551	(1.0526,5.7265)
hsa-miR-126	11.5561	0.00385182	0.5855	(0.4056,0.8452)		hsa-miR-133b	0.84	0.040597	2.2687	(1.0139,5.0762)		hsa-miR-129-2	1.45	0.0430004	0.6854	(0.4744,0.9903)		hsa-miR-129-1	2.02	0.0238536	0.504	(0.2751,0.9235)
hsa-miR-129-1	4.145	0.0345233	0.3115	(0.0993,0.9776)		hsa-miR-138-1	1.2	0.0152239	0.3793	(0.1681,0.8556)		hsa-miR-132	7.2122	0.000488275	1.9512	(1.331,2.8602)		hsa-miR-129-2	2.76	0.0215147	0.4265	(0.2018,0.9015)
hsa-miR-132	7.2329	0.000419468	1.9101	(1.3251,2.7533)		hsa-miR-141	10.604	0.038449	2.5727	(1.0176,6.5044)		hsa-miR-136	4.7682	0.0313258	1.4794	(1.0334,2.1179)		hsa-miR-138-1	1.895	0.0178044	1.8594	(1.1045,3.1302)
hsa-miR-133b	1.69	0.000249752	0.3344	(0.1808,0.6188)		hsa-miR-142	12.5054	0.00568841	0.3285	(0.1433,0.753)		hsa-miR-141	11.264	0.0289876	0.6578	(0.4505,0.9606)		hsa-miR-142	13.1257	0.0351317	0.5283	(0.2892,0.965)
hsa-miR-134	5.8869	0.0131022	1.7592	(1.1193,2.7649)		hsa-miR-17	9.0464	0.015185	2.7673	(1.1758,6.5128)		hsa-miR-155	8.4272	0.00416026	0.6012	(0.4229,0.8546)		hsa-miR-17	10.0813	0.0223439	0.4678	(0.2403,0.9107)
hsa-miR-138-1	3.545	0.000107894	2.7658	(1.616,4.7336)		hsa-miR-19b-2	6.6411	0.0356342	0.429	(0.1905,0.966)		hsa-miR-182	13.8633	0.00154047	0.5705	(0.4013,0.811)		hsa-miR-183	13.9166	0.00683123	0.4942	(0.2936,0.8319)
hsa-miR-141	9.0926	0.00135851	0.4474	(0.2699,0.7417)		hsa-miR-200c	13.0675	0.00929389	2.8264	(1.2483,6.3997)		hsa-miR-183	12.9889	0.000940494	0.5469	(0.3805,0.7861)		hsa-miR-188	1.61	0.0318011	0.5239	(0.2874,0.9549)
hsa-miR-142	11.7363	0.00402596	0.5628	(0.3784,0.837)		hsa-miR-324	5.2889	0.0311465	3.0926	(1.049,9.1174)		hsa-miR-192	7.9592	0.0359254	1.5423	(1.0261,2.3182)		hsa-miR-192	9.356	0.0387695	0.5741	(0.337,0.9781)
hsa-miR-150	8.9295	0.00687457	0.6361	(0.457,0.8855)		hsa-miR-335	7.0202	0.0183098	0.3507	(0.1419,0.8664)		hsa-miR-195	5.0867	0.021985	0.6549	(0.4547,0.9432)		hsa-miR-196a-2	0.93	0.0476239	1.7446	(0.9988,3.0474)
hsa-miR-155	7.6931	0.025071	0.6656	(0.4651,0.9527)		hsa-miR-374a	9.5567	0.0107224	0.3533	(0.1535,0.8135)		hsa-miR-197	9.3068	0.0274469	1.552	(1.0468,2.301)		hsa-miR-197	8.1634	0.00151831	0.4349	(0.2564,0.7376)
hsa-miR-181b-2	3.6633	0.0234276	1.5947	(1.0613,2.3964)		hsa-miR-494	0.415	0.0439147	2.6917	(0.9903,7.3161)		hsa-miR-19b-2	5.8584	0.0347067	2.7989	(1.032,7.5906)		hsa-miR-19b-1	3.1767	0.0184038	0.5286	(0.3084,0.9061)
hsa-miR-181c	6.292	0.000198253	0.5405	(0.3889,0.7511)		hsa-miR-519a-2	0.5	0.0308098	2.4073	(1.0576,5.4794)		hsa-miR-200c	12.5146	0.00404989	0.5062	(0.3154,0.8125)		hsa-miR-218-2	6.1581	0.0064989	0.3497	(0.1584,0.7717)
hsa-miR-184	4.35	0.0196453	0.3614	(0.1481,0.882)		hsa-miR-92a-2	12.0779	0.0368408	2.6092	(1.0248,6.643)		hsa-miR-206	0.36	0.0245651	1.5672	(1.0559,2.3263)		hsa-miR-222	6.6337	0.00797711	0.4908	(0.287,0.8394)
hsa-miR-188	3.065	0.0269457	0.3763	(0.1531,0.9249)								hsa-miR-214	4.3757	0.00990779	0.6065	(0.4131,0.8903)		hsa-miR-23b	10.9396	0.0433297	1.8241	(1.0096,3.2958)
hsa-miR-192	7.7397	0.0401041	1.4959	(1.0158,2.2029)								hsa-miR-218-1	1.68	0.0127543	0.5002	(0.2868,0.8722)		hsa-miR-299	0.945	0.0167807	2.7411	(1.1616,6.4684)
hsa-miR-195	5.9012	0.0080782	0.5396	(0.3395,0.8578)								hsa-miR-218-2	6.8544	0.0135063	1.7978	(1.1213,2.8824)		hsa-miR-301a	4.4078	0.000623924	0.3817	(0.2153,0.6766)
hsa-miR-200c	11.7888	0.0230337	0.5225	(0.2956,0.9236)								hsa-miR-23b	9.4797	0.0152836	0.4963	(0.2786,0.8842)		hsa-miR-301b	1.865	0.000539046	0.3661	(0.2025,0.6618)
hsa-miR-206	0.15	0.0121957	0.6611	(0.4772,0.9158)								hsa-miR-29b-1	7.2056	0.0171842	0.4988	(0.2782,0.8942)		hsa-miR-30c-1	1.415	0.007376	0.481	(0.2785,0.831)
hsa-miR-218-1	1.885	0.0103839	0.4057	(0.1988,0.828)								hsa-miR-29b-2	7.3149	0.0202557	0.5179	(0.2942,0.9117)		hsa-miR-30e	14.4156	0.0254933	1.9758	(1.0748,3.6319)
hsa-miR-218-2	6.9981	0.0254371	0.2927	(0.0931,0.9206)								hsa-miR-301a	5.3785	0.0282586	1.6108	(1.0479,2.4761)		hsa-miR-324	5.4422	0.0138397	0.4968	(0.2815,0.8767)
hsa-miR-23b	9.2527	0.000502807	0.3884	(0.2235,0.6751)								hsa-miR-301b	2.74	0.0433926	1.4669	(1.0092,2.1322)		hsa-miR-329-2	0.59	0.00124592	0.3777	(0.2047,0.6967)
hsa-miR-299	3.09	0.000124835	2.9168	(1.644,5.175)								hsa-miR-30c-1	0.84	0.0176831	0.5751	(0.362,0.9136)		hsa-miR-339	6.2126	0.0137884	0.4185	(0.2048,0.8552)
hsa-miR-29b-1	7.5065	0.00209186	0.5505	(0.3743,0.8098)								hsa-miR-30c-2	10.2145	0.0277309	0.3782	(0.1539,0.9295)		hsa-miR-33a	5.9389	0.0156228	0.5275	(0.3114,0.8934)
hsa-miR-29b-2	7.4217	0.000843405	0.4822	(0.3113,0.7471)								hsa-miR-30e	12.6263	0.000659244	0.3919	(0.2241,0.6853)		hsa-miR-33b	3.09	0.011509	0.5153	(0.3054,0.8695)
hsa-miR-301a	2.7566	0.0380005	0.696	(0.4933,0.982)								hsa-miR-328	4.004	0.0490481	0.5758	(0.33,1.0047)		hsa-miR-361	7.8013	0.0262441	0.5466	(0.3184,0.9383)
hsa-miR-30c-2	8.6029	0.00401641	0.6274	(0.4554,0.8644)								hsa-miR-331	6.1378	0.00083965	1.9353	(1.3044,2.8714)		hsa-miR-374a	10.0469	0.0371444	0.5354	(0.2951,0.9712)
hsa-miR-30e	13.4683	0.00274392	0.6052	(0.4343,0.8435)								hsa-miR-337	3.1347	0.0217016	0.5152	(0.2894,0.9171)		hsa-miR-374b	6.0721	0.0115461	0.4986	(0.2875,0.8647)
hsa-miR-328	4.1212	0.00100013	0.5538	(0.3875,0.7914)								hsa-miR-33b	1.98	0.0476609	1.4429	(1.0018,2.0781)		hsa-miR-374c	2.58	0.00978522	0.4853	(0.2771,0.8499)
hsa-miR-329-2	0.9	0.0424769	1.5802	(1.0118,2.4677)								hsa-miR-373	0.24	0.00938494	1.8158	(1.1502,2.8666)		hsa-miR-382	3.7032	0.0298334	1.9736	(1.0569,3.6853)
hsa-miR-331	4.1806	0.03781	0.5806	(0.3454,0.976)								hsa-miR-374a	10.2043	0.000549778	0.4233	(0.2566,0.6983)		hsa-miR-423	6.9919	0.00595136	0.4633	(0.2644,0.8118)
hsa-miR-335	8.1636	0.00190988	2.3368	(1.3454,4.0588)								hsa-miR-382	3.8866	0.0249092	0.671	(0.4725,0.9531)		hsa-miR-424	7.3467	0.00207987	0.3474	(0.1724,0.6998)
hsa-miR-370	2.09	0.0446951	1.4031	(1.0065,1.956)								hsa-miR-423	7.9047	0.00931735	0.6048	(0.4124,0.8871)		hsa-miR-493	2.8382	0.00965522	2.4093	(1.2126,4.7871)
hsa-miR-375	11.4206	0.00439167	0.5107	(0.3189,0.818)								hsa-miR-485	0.84	0.0401252	0.5275	(0.2834,0.9818)		hsa-miR-511-1	4.2531	0.0150258	0.3376	(0.1347,0.8458)
hsa-miR-379	7.9792	0.0299182	1.4635	(1.0356,2.0683)								hsa-miR-493	3.36	0.0207783	0.663	(0.4668,0.9416)		hsa-miR-511-2	3	0.021464	0.5388	(0.3155,0.9203)
hsa-miR-380	0.84	0.00409082	1.6514	(1.1684,2.334)								hsa-miR-511-1	3.9814	0.00857756	1.6841	(1.1368,2.495)		hsa-miR-92a-2	13.5528	0.036489	0.4519	(0.211,0.9681)
hsa-miR-382	1.8925	0.0147623	2.6568	(1.1736,6.0147)								hsa-miR-511-2	4.1945	0.0010976	1.9821	(1.3039,3.0131)		hsa-miR-98	5.8603	0.0108108	0.5004	(0.291,0.8606)
hsa-miR-424	7.6012	0.020481	0.4588	(0.2334,0.9016)								hsa-miR-519a-1	0.36	0.03917	1.5065	(1.0179,2.2296)
hsa-miR-485	0.51	0.0220694	2.7175	(1.1138,6.6303)								hsa-miR-92a-2	13.4926	0.03335	1.499	(1.0299,2.1819)
hsa-miR-493	4.3625	0.0374893	1.5498	(1.0223,2.3493)								hsa-miR-92b	6.521	0.0116287	1.6709	(1.1169,2.4997)
hsa-miR-511-1	2.0451	0.0234429	0.6163	(0.4039,0.9405)								hsa-miR-96	3.4378	0.0409543	0.6308	(0.404,0.985)
hsa-miR-511-2	1.5951	0.0124964	0.4914	(0.2781,0.8683)								hsa-miR-98	5.8022	0.000724472	0.5531	(0.3904,0.7835)
hsa-miR-92a-2	14.0687	0.0471368	1.6389	(1.0013,2.6825)
hsa-miR-92b	8.8947	0.0191959	1.8752	(1.0984,3.2014)
hsa-miR-96	2.9007	0.016952	0.517	(0.2978,0.8973)

## Sheet: Isoform level cutoffs
Significant prognostic isoforms in TCGA LUAD							Significant prognostic isoforms in TCGA LUSC
http://linkedomics.org/data_download/TCGA-LUAD/Human__TCGA_LUAD__BDGSC__miRNASeq__GA_miR__01_28_2016__BI__Isoform__Firehose_RPM_log2.cct							http://linkedomics.org/data_download/TCGA-LUSC/Human__TCGA_LUSC__BDGSC__miRNASeq__GA_miR__01_28_2016__BI__Isoform__Firehose_RPM_log2.cct.gz
Accessed on 4/28/2021							Accessed on 4/28/2021
miRNA	CutoffPoint	p-value	HR	95CI			miRNA	CutoffPoint	p-value	HR	95CI
hsa-miR-125a_hg19:19:52196559-52196579:+	0.515	0.0476872	2.2729	(0.9867,5.2356)			hsa-miR-125a_hg19:19:52196499-52196521:+	0.71	0.0299737	0.498	(0.2621,0.946)
hsa-miR-126_hg19:9:139565070-139565089:+	1.06	0.0216922	2.6533	(1.1159,6.3086)			hsa-miR-125a_hg19:19:52196500-52196521:+	1.8645	0.0462492	2.308	(0.99,5.3808)
hsa-miR-126_hg19:9:139565089-139565106:+	0.46	0.0285816	0.4101	(0.18,0.9347)			hsa-miR-125a_hg19:19:52196501-52196521:+	4.8602	0.00236484	2.876	(1.4102,5.8654)
hsa-miR-126_hg19:9:139565104-139565127:+	5.4307	0.02866	0.3974	(0.169,0.9344)			hsa-miR-125a_hg19:19:52196521-52196539:+	0.48	0.0452036	1.8494	(1.0039,3.4072)
hsa-miR-126_hg19:9:139565105-139565124:+	2.05	0.034289	2.3709	(1.0432,5.3888)			hsa-miR-125a_hg19:19:52196521-52196541:+	2.31	0.0223883	1.873	(1.0839,3.2367)
hsa-miR-126_hg19:9:139565105-139565126:+	7.0214	0.0381637	0.41	(0.1719,0.9778)			hsa-miR-125a_hg19:19:52196521-52196542:+	4.3621	0.00735761	2.8238	(1.2778,6.2402)
hsa-miR-126_hg19:9:139565106-139565122:+	1.315	0.0283896	2.6127	(1.0714,6.371)			hsa-miR-125a_hg19:19:52196521-52196543:+	7.0026	0.00310785	2.4703	(1.3295,4.59)
hsa-miR-132_hg19:17:1953223-1953244:+	1.46	0.00112918	3.6063	(1.5842,8.2094)			hsa-miR-125a_hg19:19:52196521-52196544:+	5.425	0.0150774	2.7474	(1.1753,6.4224)
hsa-miR-132_hg19:17:1953224-1953245:+	3.4675	0.0175478	3.4266	(1.1627,10.0983)			hsa-miR-126_hg19:9:139565068-139565090:+	0.79	0.00553124	0.4731	(0.2755,0.8124)
hsa-miR-132_hg19:17:1953225-1953245:+	0.99	0.042336	2.4278	(1.003,5.8765)			hsa-miR-126_hg19:9:139565089-139565106:+	0.68	0.0201398	1.9235	(1.0973,3.372)
hsa-miR-132_hg19:17:1953227-1953245:+	0.815	0.0370818	2.4869	(1.026,6.0279)			hsa-miR-126_hg19:9:139565104-139565126:+	6.3102	0.00138497	2.6089	(1.4173,4.8024)
hsa-miR-132_hg19:17:1953259-1953280:+	0.64	0.0283198	2.8863	(1.0717,7.7739)			hsa-miR-126_hg19:9:139565105-139565122:+	0.46	0.00923039	2.3388	(1.2101,4.5201)
hsa-miR-136_hg19:14:101351054-101351076:+	0.87	0.0251561	0.377	(0.1553,0.915)			hsa-miR-126_hg19:9:139565105-139565126:+	7.9284	0.0404037	1.8713	(1.0178,3.4404)
hsa-miR-141_hg19:12:7073276-7073296:+	3.4659	0.0340394	3.0277	(1.0317,8.8853)			hsa-miR-126_hg19:9:139565107-139565127:+	3.0844	0.0150004	2.2252	(1.1488,4.3102)
hsa-miR-141_hg19:12:7073276-7073298:+	6.6082	0.0380134	2.3935	(1.0225,5.6031)			hsa-miR-126_hg19:9:139565110-139565127:+	0.94	0.00856698	1.9793	(1.1784,3.3245)
hsa-miR-141_hg19:12:7073276-7073299:+	1.87	0.0150989	2.6342	(1.1708,5.9269)			hsa-miR-126_hg19:9:139565111-139565127:+	1.31	0.0168062	2.1004	(1.1274,3.9133)
hsa-miR-141_hg19:12:7073318-7073341:+	9.2769	0.0295683	2.4989	(1.0647,5.8652)			hsa-miR-126_hg19:9:139565112-139565127:+	0.71	0.0147971	0.5232	(0.308,0.8885)
hsa-miR-141_hg19:12:7073318-7073342:+	4.0398	0.0215923	2.4862	(1.1132,5.5527)			hsa-miR-129-1_hg19:7:127847929-127847949:+	1.05	0.0111439	0.368	(0.1651,0.8204)
hsa-miR-141_hg19:12:7073320-7073338:+	0.535	0.0110251	2.8886	(1.2284,6.7927)			hsa-miR-129-1_hg19:7:127847929-127847950:+	2.585	0.0310528	0.4058	(0.1739,0.947)
hsa-miR-141_hg19:12:7073320-7073341:+	2.65	0.0167013	2.6502	(1.1573,6.0689)			hsa-miR-129-2_hg19:11:43602958-43602979:+	2.32	0.0243697	0.4337	(0.2052,0.9166)
hsa-miR-141_hg19:12:7073321-7073339:+	2.4381	0.0461591	2.3443	(0.991,5.5458)			hsa-miR-132_hg19:17:1953223-1953242:+	1.08	0.0482761	0.5485	(0.2998,1.0034)
hsa-miR-141_hg19:12:7073321-7073341:+	5.027	0.0325829	2.4101	(1.0489,5.538)			hsa-miR-132_hg19:17:1953224-1953244:+	0.84	0.0268618	1.9032	(1.0662,3.3973)
hsa-miR-141_hg19:12:7073322-7073341:+	2.915	0.047289	2.2661	(0.9877,5.1991)			hsa-miR-132_hg19:17:1953243-1953261:+	1.9	0.0306185	1.9447	(1.0526,3.5929)
hsa-miR-142_hg19:17:56408604-56408625:+	3.12	0.0156791	0.2851	(0.0965,0.8427)			hsa-miR-132_hg19:17:1953259-1953281:+	0.64	0.0168891	0.4967	(0.2766,0.892)
hsa-miR-142_hg19:17:56408606-56408623:+	0.77	0.0151876	0.3697	(0.1604,0.852)			hsa-miR-134_hg19:14:101521070-101521091:+	1.085	0.0187875	0.4305	(0.2091,0.8863)
hsa-miR-142_hg19:17:56408606-56408625:+	1.65	0.0219727	2.7164	(1.1167,6.6078)			hsa-miR-136_hg19:14:101351055-101351075:+	0.71	0.011561	0.4589	(0.247,0.8529)
hsa-miR-142_hg19:17:56408606-56408628:+	10.459	0.0225544	0.3927	(0.1709,0.9021)			hsa-miR-136_hg19:14:101351087-101351109:+	2.02	0.0421885	0.4691	(0.2221,0.9908)
hsa-miR-142_hg19:17:56408607-56408627:+	1.345	0.0267515	2.936	(1.0827,7.962)			hsa-miR-138-2_hg19:16:56892439-56892460:+	1.19	0.0417338	0.4137	(0.1729,0.9898)
hsa-miR-142_hg19:17:56408607-56408628:+	11.5151	0.0172833	0.3848	(0.1702,0.8699)			hsa-miR-141_hg19:12:7073254-7073276:+	0.665	0.0150612	0.3597	(0.1526,0.848)
hsa-miR-142_hg19:17:56408607-56408629:+	8.9994	0.0286236	0.4175	(0.1863,0.9354)			hsa-miR-141_hg19:12:7073278-7073298:+	0.9	0.0302805	0.4752	(0.2388,0.9455)
hsa-miR-142_hg19:17:56408608-56408628:+	8.4449	0.0239096	0.3593	(0.1422,0.9077)			hsa-miR-141_hg19:12:7073317-7073338:+	0.76	0.0470598	1.6833	(1.0012,2.8301)
hsa-miR-142_hg19:17:56408608-56408629:+	5.5652	0.0293255	0.3709	(0.1466,0.9383)			hsa-miR-141_hg19:12:7073318-7073337:+	2.6415	0.0163859	2.443	(1.151,5.1856)
hsa-miR-142_hg19:17:56408609-56408628:+	2.085	0.0153165	3.1909	(1.1859,8.5855)			hsa-miR-141_hg19:12:7073320-7073339:+	0.805	0.0168355	2.6006	(1.1576,5.8425)
hsa-miR-142_hg19:17:56408611-56408628:+	2.625	0.0265287	2.7633	(1.084,7.0441)			hsa-miR-141_hg19:12:7073322-7073339:+	1.135	0.00723265	2.0617	(1.2022,3.5356)
hsa-miR-142_hg19:17:56408611-56408629:+	1.86	0.00994684	3.4338	(1.2679,9.3)			hsa-miR-141_hg19:12:7073323-7073339:+	0.68	0.0229323	1.8601	(1.0804,3.2024)
hsa-miR-142_hg19:17:56408644-56408665:+	5.2554	0.0158888	0.3511	(0.1445,0.8533)			hsa-miR-142_hg19:17:56408604-56408625:+	3.265	0.0147207	0.485	(0.2679,0.8782)
hsa-miR-142_hg19:17:56408646-56408665:+	5.031	0.00856843	0.261	(0.0889,0.7661)			hsa-miR-142_hg19:17:56408606-56408623:+	1.76	0.0460279	1.948	(0.9998,3.7952)
hsa-miR-142_hg19:17:56408646-56408667:+	4.5573	0.0336616	0.2901	(0.0861,0.9782)			hsa-miR-142_hg19:17:56408606-56408625:+	2.055	0.0280941	0.5311	(0.2992,0.9426)
hsa-miR-142_hg19:17:56408647-56408665:+	2.9024	0.0338297	0.3953	(0.1629,0.9597)			hsa-miR-142_hg19:17:56408644-56408661:+	0.71	0.0454616	0.5348	(0.2869,0.9969)
hsa-miR-142_hg19:17:56408647-56408667:+	4.9525	0.0371037	0.4285	(0.1888,0.9724)			hsa-miR-142_hg19:17:56408645-56408664:+	0.2	0.048057	0.5538	(0.3058,1.003)
hsa-miR-142_hg19:17:56408649-56408667:+	1.37	0.0204153	0.3287	(0.1223,0.8834)			hsa-miR-142_hg19:17:56408645-56408666:+	2.8	0.0361608	0.4571	(0.2158,0.9683)
hsa-miR-150_hg19:19:50004088-50004111:+	0.505	0.0307105	2.5673	(1.0585,6.2271)			hsa-miR-142_hg19:17:56408646-56408663:+	0.605	0.0450448	0.4029	(0.1606,1.0108)
hsa-miR-150_hg19:19:50004089-50004110:+	1.62	0.0176441	2.6382	(1.1494,6.0556)			hsa-miR-142_hg19:17:56408648-56408667:+	1.59	0.042416	0.5249	(0.279,0.9875)
hsa-miR-150_hg19:19:50004092-50004111:+	1.69	0.0335235	2.6442	(1.0412,6.7149)			hsa-miR-150_hg19:19:50004090-50004113:+	2.6269	0.0437384	2.1221	(1.0039,4.486)
hsa-miR-155_hg19:21:26946295-26946312:+	0.47	0.0087487	2.9614	(1.2641,6.9376)			hsa-miR-150_hg19:19:50004091-50004113:+	5.1701	0.0261686	0.449	(0.2179,0.9253)
hsa-miR-155_hg19:21:26946295-26946320:+	3.566	0.0366191	2.3105	(1.0302,5.1818)			hsa-miR-150_hg19:19:50004092-50004113:+	0.74	0.0226849	0.352	(0.1382,0.8963)
hsa-miR-155_hg19:21:26946296-26946315:+	0.87	0.0424373	2.2804	(1.0055,5.1718)			hsa-miR-155_hg19:21:26946295-26946321:+	2.125	0.0357277	0.448	(0.2081,0.9643)
hsa-miR-155_hg19:21:26946296-26946317:+	0.525	0.0019462	3.977	(1.5539,10.1786)			hsa-miR-155_hg19:21:26946295-26946322:+	0.71	0.0481812	0.4556	(0.205,1.0128)
hsa-miR-155_hg19:21:26946296-26946319:+	1.035	0.0172275	2.5737	(1.1494,5.7629)			hsa-miR-155_hg19:21:26946296-26946318:+	0.74	0.0302688	0.5599	(0.329,0.9529)
hsa-miR-155_hg19:21:26946299-26946317:+	0.195	0.0268992	2.4268	(1.0796,5.4553)			hsa-miR-17_hg19:13:92002871-92002891:+	0.49	0.0226379	1.9047	(1.0842,3.3462)
hsa-miR-17_hg19:13:92002871-92002895:+	0.805	0.00167949	3.6301	(1.5397,8.5587)			hsa-miR-17_hg19:13:92002872-92002895:+	9.3756	0.0434234	0.5201	(0.2729,0.9911)
hsa-miR-17_hg19:13:92002872-92002894:+	4.1411	0.0183377	2.5708	(1.1395,5.8001)			hsa-miR-17_hg19:13:92002872-92002896:+	2.515	0.0030704	0.4313	(0.2432,0.7648)
hsa-miR-17_hg19:13:92002872-92002895:+	8.3163	0.0412957	2.3263	(1.0103,5.3564)			hsa-miR-17_hg19:13:92002874-92002895:+	2.235	0.0140448	0.518	(0.3037,0.8835)
hsa-miR-17_hg19:13:92002873-92002893:+	0.21	0.0098978	2.8165	(1.2403,6.3958)			hsa-miR-17_hg19:13:92002875-92002896:+	1.29	0.00382442	0.4559	(0.2641,0.787)
hsa-miR-17_hg19:13:92002875-92002894:+	1.635	0.043327	2.352	(1.001,5.5262)			hsa-miR-17_hg19:13:92002908-92002931:+	0.64	0.0217057	0.4995	(0.2729,0.9141)
hsa-miR-17_hg19:13:92002912-92002931:+	0.445	0.00732819	0.3397	(0.1486,0.777)			hsa-miR-17_hg19:13:92002909-92002931:+	7.7111	0.00966058	0.381	(0.1787,0.8123)
hsa-miR-181b-1_hg19:1:198828054-198828075:+	1.985	0.000236106	4.4792	(1.8749,10.7005)			hsa-miR-17_hg19:13:92002909-92002932:+	3.4	0.0499436	0.5097	(0.2566,1.0123)
hsa-miR-181b-1_hg19:1:198828054-198828078:+	0.505	0.0182661	2.5786	(1.1407,5.8288)			hsa-miR-17_hg19:13:92002910-92002931:+	5.7152	0.00571039	0.2953	(0.1178,0.7402)
hsa-miR-181b-1_hg19:1:198828057-198828078:+	0.96	0.00274489	3.5712	(1.4705,8.673)			hsa-miR-17_hg19:13:92002910-92002932:+	1.725	0.0401801	1.7832	(1.0187,3.1217)
hsa-miR-181b-2_hg19:9:127456042-127456064:+	0.445	0.0448356	0.4344	(0.1881,1.0029)			hsa-miR-17_hg19:13:92002911-92002932:+	0.72	0.0277061	0.3976	(0.17,0.93)
hsa-miR-182_hg19:7:129410284-129410311:+	4.3488	0.0282662	3.1362	(1.0686,9.2046)			hsa-miR-17_hg19:13:92002912-92002931:+	1.215	0.0106528	0.3516	(0.1533,0.8063)
hsa-miR-182_hg19:7:129410286-129410310:+	2.95	0.0151334	2.6944	(1.1731,6.1883)			hsa-miR-181b-1_hg19:1:198828016-198828037:+	3.63	0.00343366	0.2445	(0.0881,0.6785)
hsa-miR-182_hg19:7:129410287-129410304:+	1.94	0.043285	2.5394	(0.9971,6.4674)			hsa-miR-181b-1_hg19:1:198828053-198828076:+	2.01	0.00362081	0.327	(0.1481,0.722)
hsa-miR-182_hg19:7:129410287-129410310:+	3.0093	0.00836118	3.1508	(1.2841,7.7314)			hsa-miR-181b-1_hg19:1:198828053-198828077:+	4.1975	0.0294975	0.4718	(0.2364,0.9417)
hsa-miR-182_hg19:7:129410288-129410310:+	2.635	0.0184556	2.737	(1.1457,6.5388)			hsa-miR-181b-1_hg19:1:198828054-198828076:+	3.12	0.0263318	0.4109	(0.1833,0.9214)
hsa-miR-182_hg19:7:129410289-129410305:+	3.07	0.0498491	2.6333	(0.9665,7.1743)			hsa-miR-181b-1_hg19:1:198828055-198828076:+	3.363	0.0185674	0.4799	(0.2571,0.8958)
hsa-miR-182_hg19:7:129410289-129410306:+	3.7315	0.029514	2.6233	(1.0667,6.4517)			hsa-miR-181b-1_hg19:1:198828055-198828077:+	6.2798	0.034469	0.471	(0.2306,0.9619)
hsa-miR-182_hg19:7:129410289-129410310:+	4.0444	0.0474889	2.5029	(0.9807,6.3882)			hsa-miR-181b-1_hg19:1:198828057-198828078:+	0.78	0.0225173	0.4455	(0.2183,0.9091)
hsa-miR-182_hg19:7:129410289-129410311:+	13.7027	0.0338716	2.3927	(1.0426,5.4908)			hsa-miR-181b-1_hg19:1:198828058-198828077:+	1.415	0.00909494	0.4653	(0.2586,0.8372)
hsa-miR-182_hg19:7:129410290-129410310:+	2.1	0.00184247	5.7688	(1.6843,19.7581)			hsa-miR-181b-2_hg19:9:127456042-127456062:+	1.63	0.0244968	0.4996	(0.27,0.9246)
hsa-miR-182_hg19:7:129410291-129410310:+	1.79	0.0293272	2.9191	(1.0672,7.9847)			hsa-miR-181b-2_hg19:9:127456042-127456063:+	0.185	0.00695554	0.481	(0.2795,0.8279)
hsa-miR-183_hg19:7:129414768-129414789:+	0.515	0.0455442	2.2901	(0.9942,5.2752)			hsa-miR-181c_hg19:19:13985539-13985556:+	0.475	0.0271233	1.8319	(1.0624,3.1589)
hsa-miR-183_hg19:7:129414805-129414824:+	0.505	0.0373401	2.5808	(1.0225,6.5138)			hsa-miR-181c_hg19:19:13985539-13985560:+	4.2772	0.0141457	2.1637	(1.1503,4.0699)
hsa-miR-183_hg19:7:129414807-129414824:+	2.425	0.00430602	3.2072	(1.379,7.4593)			hsa-miR-181c_hg19:19:13985539-13985562:+	1.17	0.0290428	1.8345	(1.0555,3.1885)
hsa-miR-183_hg19:7:129414807-129414830:+	1.3	0.000733283	4.4399	(1.7322,11.3797)			hsa-miR-181c_hg19:19:13985578-13985597:+	0.525	0.0273469	1.9521	(1.0659,3.5754)
hsa-miR-183_hg19:7:129414808-129414830:+	1.625	0.00836376	2.829	(1.262,6.3416)			hsa-miR-181c_hg19:19:13985578-13985598:+	2.32	0.0324967	0.468	(0.2295,0.9544)
hsa-miR-183_hg19:7:129414809-129414826:+	0.19	0.0146137	2.7893	(1.1849,6.5662)			hsa-miR-181c_hg19:19:13985578-13985599:+	3.1313	0.0128867	0.465	(0.2506,0.8628)
hsa-miR-183_hg19:7:129414809-129414829:+	10.5249	0.026091	2.4966	(1.0855,5.7419)			hsa-miR-182_hg19:7:129410284-129410304:+	0.71	0.00121989	0.43	(0.2542,0.7274)
hsa-miR-183_hg19:7:129414810-129414828:+	4.8179	0.0409893	2.9164	(0.9947,8.5509)			hsa-miR-182_hg19:7:129410284-129410311:+	5.1967	0.0302431	0.5671	(0.3372,0.9536)
hsa-miR-183_hg19:7:129414810-129414829:+	7.499	0.040488	2.3318	(1.0135,5.3648)			hsa-miR-182_hg19:7:129410285-129410302:+	1.01	0.0192713	0.4486	(0.2254,0.893)
hsa-miR-183_hg19:7:129414810-129414830:+	1.005	0.0465207	2.5037	(0.9831,6.3763)			hsa-miR-182_hg19:7:129410285-129410304:+	3.0206	0.0346195	0.5735	(0.3403,0.9666)
hsa-miR-183_hg19:7:129414811-129414828:+	1.235	0.00452206	3.414	(1.3908,8.3802)			hsa-miR-182_hg19:7:129410285-129410307:+	0.71	0.0221241	0.5344	(0.3098,0.9219)
hsa-miR-183_hg19:7:129414812-129414829:+	1.655	0.00630629	3.622	(1.3492,9.7234)			hsa-miR-182_hg19:7:129410285-129410308:+	0.71	0.0361946	0.5639	(0.3275,0.9708)
hsa-miR-183_hg19:7:129414813-129414829:+	1.625	0.0154869	2.8431	(1.1746,6.8815)			hsa-miR-182_hg19:7:129410285-129410311:+	9.1804	0.0258517	0.5555	(0.3289,0.9383)
hsa-miR-192_hg19:11:64658678-64658696:+	2.435	0.0190057	2.6493	(1.1397,6.1586)			hsa-miR-182_hg19:7:129410286-129410304:+	1.91	0.0224155	0.5061	(0.279,0.9182)
hsa-miR-195_hg19:17:6920985-6921005:+	0.405	0.0230841	2.4902	(1.1041,5.6164)			hsa-miR-182_hg19:7:129410286-129410305:+	3.1756	0.00100619	0.4219	(0.2484,0.7164)
hsa-miR-197_hg19:1:110141562-110141585:+	1.9	0.00423839	4.2527	(1.4467,12.5012)			hsa-miR-182_hg19:7:129410286-129410306:+	3.0156	0.00548925	0.4758	(0.2784,0.8131)
hsa-miR-197_hg19:1:110141562-110141586:+	0.195	0.008581	2.8423	(1.2591,6.4163)			hsa-miR-182_hg19:7:129410286-129410307:+	1.515	0.00349216	0.4618	(0.2716,0.7854)
hsa-miR-197_hg19:1:110141563-110141584:+	0.84	0.00436508	3.3206	(1.3891,7.9377)			hsa-miR-182_hg19:7:129410286-129410311:+	10.5658	0.031986	0.569	(0.3376,0.959)
hsa-miR-199b_hg19:9:131007023-131007046:+	3.2535	0.00883375	0.3528	(0.1565,0.7953)			hsa-miR-182_hg19:7:129410287-129410304:+	1.685	0.0441686	0.5682	(0.3253,0.9924)
hsa-miR-199b_hg19:9:131007025-131007043:+	5.4909	0.0416489	0.3935	(0.1554,0.9965)			hsa-miR-182_hg19:7:129410287-129410306:+	5.6734	0.000684328	0.3731	(0.2066,0.6739)
hsa-miR-199b_hg19:9:131007026-131007046:+	9.0925	0.0383222	0.3661	(0.136,0.9853)			hsa-miR-182_hg19:7:129410287-129410307:+	2.73	0.0221712	0.5459	(0.3226,0.9238)
hsa-miR-199b_hg19:9:131007028-131007046:+	2.595	0.0411074	2.3917	(1.0094,5.6672)			hsa-miR-182_hg19:7:129410287-129410308:+	1.325	0.0110787	0.5024	(0.2924,0.8632)
hsa-miR-199b_hg19:9:131007066-131007085:+	0.91	0.00506637	0.3103	(0.1313,0.7332)			hsa-miR-182_hg19:7:129410287-129410310:+	2.89	0.00479801	0.4758	(0.2808,0.8063)
hsa-miR-19b-1_hg19:13:92003462-92003483:+	0.39	0.037826	0.3885	(0.154,0.9803)			hsa-miR-182_hg19:7:129410287-129410311:+	12.3925	0.0213839	0.499	(0.2727,0.9128)
hsa-miR-19b-2_hg19:X:133303714-133303736:+	5.3968	0.0208826	0.3653	(0.1502,0.8886)			hsa-miR-182_hg19:7:129410288-129410306:+	1.54	0.0208304	0.5077	(0.2827,0.9119)
hsa-miR-200c_hg19:12:7072866-7072888:+	4.8352	0.0130917	3.2528	(1.2132,8.7213)			hsa-miR-182_hg19:7:129410289-129410305:+	3.935	0.00121085	2.5881	(1.4238,4.7045)
hsa-miR-200c_hg19:12:7072904-7072923:+	0.795	0.016943	2.7325	(1.1586,6.4446)			hsa-miR-182_hg19:7:129410290-129410307:+	0.53	0.0159356	1.9093	(1.1189,3.2582)
hsa-miR-200c_hg19:12:7072904-7072926:+	4.2483	0.0280509	2.7401	(1.0754,6.9822)			hsa-miR-182_hg19:7:129410290-129410308:+	0.71	0.0368994	0.4169	(0.1786,0.9733)
hsa-miR-200c_hg19:12:7072905-7072925:+	4.2433	0.0241374	2.8114	(1.1026,7.1684)			hsa-miR-182_hg19:7:129410290-129410311:+	10.805	0.0241375	0.4882	(0.2584,0.9222)
hsa-miR-200c_hg19:12:7072905-7072927:+	11.5902	0.0241225	2.4656	(1.097,5.5414)			hsa-miR-182_hg19:7:129410292-129410311:+	8.2475	0.0441894	0.5902	(0.3512,0.992)
hsa-miR-200c_hg19:12:7072905-7072928:+	12.1983	0.0186717	2.5471	(1.1365,5.7088)			hsa-miR-182_hg19:7:129410293-129410311:+	3.6359	0.0207413	0.4628	(0.2371,0.9032)
hsa-miR-200c_hg19:12:7072906-7072928:+	2.98	0.0466665	2.3524	(0.9882,5.5998)			hsa-miR-183_hg19:7:129414769-129414789:+	1.29	0.0127551	2.1301	(1.1585,3.9164)
hsa-miR-200c_hg19:12:7072907-7072926:+	1.455	0.0296609	2.8549	(1.0624,7.6715)			hsa-miR-183_hg19:7:129414802-129414829:+	0.64	0.0416948	0.4241	(0.1811,0.9931)
hsa-miR-200c_hg19:12:7072907-7072927:+	3.261	0.000492164	5.5981	(1.8932,16.5532)			hsa-miR-183_hg19:7:129414803-129414829:+	2.08	0.0407588	0.4238	(0.1816,0.9892)
hsa-miR-200c_hg19:12:7072907-7072928:+	4.2744	0.00452152	3.5627	(1.4012,9.0587)			hsa-miR-183_hg19:7:129414805-129414824:+	0.71	0.0106468	0.4945	(0.285,0.858)
hsa-miR-200c_hg19:12:7072908-7072926:+	2.08	0.00790614	2.858	(1.2721,6.421)			hsa-miR-183_hg19:7:129414805-129414827:+	5.2831	0.00421908	0.4744	(0.2815,0.7995)
hsa-miR-200c_hg19:12:7072908-7072927:+	4.7551	0.00644777	2.9253	(1.3033,6.566)			hsa-miR-183_hg19:7:129414805-129414828:+	9.7442	0.0215434	0.5461	(0.3236,0.9217)
hsa-miR-200c_hg19:12:7072908-7072928:+	6.1989	0.000748722	3.8335	(1.6597,8.8544)			hsa-miR-183_hg19:7:129414805-129414829:+	8.0396	0.011295	0.5151	(0.3056,0.8682)
hsa-miR-214_hg19:1:172107996-172108018:+	0.615	0.031108	2.4319	(1.0564,5.598)			hsa-miR-183_hg19:7:129414806-129414823:+	1.4	0.0358216	0.5349	(0.2955,0.9684)
hsa-miR-222_hg19:X:45606441-45606462:+	1.14	0.043348	0.4349	(0.1896,0.9973)			hsa-miR-183_hg19:7:129414806-129414827:+	7.6086	0.00162835	0.4313	(0.252,0.7379)
hsa-miR-222_hg19:X:45606443-45606462:+	1.36	0.0411576	2.6896	(1.0012,7.2252)			hsa-miR-183_hg19:7:129414806-129414828:+	12.2742	0.0239187	0.5525	(0.3278,0.9312)
hsa-miR-222_hg19:X:45606478-45606500:+	0.435	0.0306609	0.367	(0.1429,0.9425)			hsa-miR-183_hg19:7:129414806-129414829:+	11.1726	0.0224005	0.5053	(0.2782,0.9179)
hsa-miR-222_hg19:X:45606481-45606503:+	1.84	0.0379642	0.4225	(0.1829,0.976)			hsa-miR-183_hg19:7:129414807-129414824:+	1.335	0.00602801	0.4451	(0.246,0.8054)
hsa-miR-223_hg19:X:65238737-65238759:+	0.45	0.000751413	0.2549	(0.1086,0.598)			hsa-miR-183_hg19:7:129414807-129414827:+	5.3393	0.000400444	0.3946	(0.2319,0.6714)
hsa-miR-223_hg19:X:65238737-65238761:+	0.5	0.0358036	2.3593	(1.0329,5.3891)			hsa-miR-183_hg19:7:129414807-129414828:+	9.611	0.000195741	0.3743	(0.2191,0.6393)
hsa-miR-223_hg19:X:65238737-65238766:+	0.85	0.0170801	0.3139	(0.1153,0.8543)			hsa-miR-183_hg19:7:129414807-129414829:+	10.2635	0.000280861	0.3661	(0.2085,0.643)
hsa-miR-224_hg19:X:151127056-151127078:+	1.035	0.0216591	2.7117	(1.1183,6.5755)			hsa-miR-183_hg19:7:129414807-129414831:+	1.01	0.0120073	0.4913	(0.279,0.8651)
hsa-miR-224_hg19:X:151127057-151127078:+	0.385	0.0306209	0.3799	(0.1531,0.943)			hsa-miR-183_hg19:7:129414808-129414827:+	2.86	0.000265291	0.369	(0.2114,0.644)
hsa-miR-23b_hg19:9:97847546-97847565:+	1.98	0.000207836	5.6122	(2.0348,15.4791)			hsa-miR-183_hg19:7:129414808-129414828:+	7.1599	0.000332975	0.3141	(0.1613,0.6116)
hsa-miR-23b_hg19:9:97847549-97847568:+	3.705	0.0472896	2.2629	(0.9884,5.1809)			hsa-miR-183_hg19:7:129414808-129414829:+	8.6518	0.00106895	0.3452	(0.1773,0.6722)
hsa-miR-23b_hg19:9:97847552-97847569:+	0.19	0.0196665	2.6964	(1.1339,6.4116)			hsa-miR-183_hg19:7:129414808-129414831:+	4.48	0.0338529	1.8775	(1.0392,3.3918)
hsa-miR-29b-1_hg19:7:130562228-130562250:+	4.4649	0.00780742	0.28	(0.1033,0.7593)			hsa-miR-183_hg19:7:129414809-129414825:+	0.58	0.0165832	0.4843	(0.2642,0.8875)
hsa-miR-29b-2_hg19:1:207975799-207975818:+	5.7853	0.0308749	0.4187	(0.1853,0.946)			hsa-miR-183_hg19:7:129414809-129414828:+	6.5169	0.00709227	0.4303	(0.2288,0.809)
hsa-miR-29b-2_hg19:1:207975799-207975819:+	3.0149	0.0192122	0.3445	(0.1354,0.8765)			hsa-miR-183_hg19:7:129414809-129414829:+	9.3681	0.0092927	0.502	(0.2958,0.8518)
hsa-miR-29b-2_hg19:1:207975800-207975819:+	0.675	0.0284172	0.3423	(0.1258,0.9316)			hsa-miR-183_hg19:7:129414809-129414830:+	1.785	0.0211655	0.5437	(0.3213,0.9199)
hsa-miR-30c-1_hg19:1:41223011-41223033:+	0.515	0.00242238	3.3332	(1.4637,7.5904)			hsa-miR-183_hg19:7:129414809-129414831:+	3.7379	0.0255943	0.5033	(0.2724,0.9298)
hsa-miR-30c-2_hg19:6:72086705-72086724:+	1.405	0.0143212	2.7289	(1.1836,6.2916)			hsa-miR-183_hg19:7:129414810-129414828:+	3.7615	4.89949e-06	0.3379	(0.1905,0.5994)
hsa-miR-30c-2_hg19:6:72086705-72086728:+	0.635	0.0387183	2.3624	(1.0216,5.4634)			hsa-miR-183_hg19:7:129414810-129414829:+	5.966	0.00438083	0.4211	(0.2282,0.7772)
hsa-miR-30c-2_hg19:6:72086706-72086728:+	1.035	0.0421876	2.2891	(1.0067,5.2051)			hsa-miR-183_hg19:7:129414810-129414830:+	0.71	0.00726289	0.4969	(0.2952,0.8364)
hsa-miR-30c-2_hg19:6:72086706-72086729:+	8.0194	0.0472983	0.4143	(0.1691,1.0151)			hsa-miR-183_hg19:7:129414811-129414828:+	1.29	0.0305024	0.5663	(0.336,0.9544)
hsa-miR-30c-2_hg19:6:72086707-72086724:+	0.735	0.0434017	2.35	(1.0008,5.5182)			hsa-miR-183_hg19:7:129414811-129414829:+	2.68	0.0207361	0.5462	(0.3248,0.9187)
hsa-miR-30e_hg19:1:41220043-41220066:+	10.2456	0.0291049	0.4143	(0.1833,0.9363)			hsa-miR-183_hg19:7:129414811-129414831:+	0.52	0.0229862	1.8226	(1.0784,3.0804)
hsa-miR-30e_hg19:1:41220043-41220067:+	8.3536	0.00204064	0.2845	(0.1221,0.6625)			hsa-miR-183_hg19:7:129414812-129414829:+	1.165	0.0350812	0.524	(0.2844,0.9654)
hsa-miR-30e_hg19:1:41220044-41220063:+	5.9332	0.01529	2.657	(1.1708,6.03)			hsa-miR-184_hg19:15:79502182-79502202:+	0.52	0.0335497	1.774	(1.0383,3.0308)
hsa-miR-30e_hg19:1:41220086-41220108:+	0.195	0.00825037	2.9454	(1.2744,6.8075)			hsa-miR-188_hg19:X:49768123-49768143:+	0.71	0.0173416	0.5331	(0.315,0.9022)
hsa-miR-30e_hg19:1:41220087-41220106:+	1.56	0.0104574	2.9022	(1.2363,6.8132)			hsa-miR-192_hg19:11:64658631-64658653:+	1.515	0.0122627	2.1387	(1.163,3.9331)
hsa-miR-30e_hg19:1:41220087-41220107:+	0.63	0.0155809	3.9903	(1.1875,13.4088)			hsa-miR-192_hg19:11:64658673-64658695:+	7.8219	0.0498745	0.5957	(0.353,1.0054)
hsa-miR-324_hg19:17:7126661-7126684:+	2.9991	0.0169097	3.9604	(1.1706,13.3986)			hsa-miR-195_hg19:17:6920985-6921007:+	3.18	0.0115437	2.1167	(1.1679,3.8363)
hsa-miR-324_hg19:17:7126664-7126684:+	1.06	0.0252526	2.4739	(1.0903,5.6135)			hsa-miR-195_hg19:17:6920986-6921007:+	1.81	0.0475026	1.8399	(0.9982,3.3912)
hsa-miR-324_hg19:17:7126684-7126704:+	0.44	0.00857897	4.4283	(1.3166,14.894)			hsa-miR-196a-2_hg19:12:54385546-54385569:+	0.895	0.0466902	1.7486	(1.0011,3.0543)
hsa-miR-331_hg19:12:95702221-95702241:+	0.605	0.0115576	3.3704	(1.2427,9.1407)			hsa-miR-197_hg19:1:110141498-110141523:+	0.64	0.0329393	0.468	(0.2291,0.9559)
hsa-miR-331_hg19:12:95702256-95702278:+	0.45	0.00568123	0.3042	(0.1246,0.7426)			hsa-miR-197_hg19:1:110141503-110141523:+	2.08	0.0201309	0.3794	(0.1623,0.8868)
hsa-miR-335_hg19:7:130135967-130135987:+	0.23	0.00191574	0.2666	(0.1093,0.6506)			hsa-miR-197_hg19:1:110141561-110141584:+	0.64	0.0393597	0.5838	(0.3478,0.98)
hsa-miR-335_hg19:7:130135971-130135989:+	1.895	0.0428854	0.4391	(0.1937,0.9953)			hsa-miR-197_hg19:1:110141562-110141580:+	0.65	0.0351379	0.4783	(0.2377,0.9626)
hsa-miR-335_hg19:7:130136002-130136023:+	0.95	0.0357779	0.4173	(0.1801,0.9668)			hsa-miR-197_hg19:1:110141562-110141583:+	4.4774	0.000374442	0.3765	(0.2152,0.6585)
hsa-miR-335_hg19:7:130136002-130136025:+	3.6482	0.0145627	0.3526	(0.1478,0.8411)			hsa-miR-197_hg19:1:110141562-110141584:+	7.5497	0.000186456	0.362	(0.2078,0.6306)
hsa-miR-335_hg19:7:130136003-130136025:+	5.3095	0.0390282	0.411	(0.1724,0.9797)			hsa-miR-197_hg19:1:110141562-110141585:+	2.08	0.0232455	0.5374	(0.3117,0.9263)
hsa-miR-339_hg19:7:1062629-1062649:+	1.64	0.0184508	3.0999	(1.1516,8.3446)			hsa-miR-197_hg19:1:110141566-110141584:+	1.05	0.0475015	0.5672	(0.3214,1.0011)
hsa-miR-33a_hg19:22:42296953-42296972:+	0.545	0.0257942	0.412	(0.1842,0.9215)			hsa-miR-199b_hg19:9:131007025-131007043:+	5.7808	0.0264633	1.8054	(1.0636,3.0645)
hsa-miR-361_hg19:X:85158645-85158668:+	1.81	0.0441502	2.3503	(0.9981,5.5343)			hsa-miR-199b_hg19:9:131007061-131007085:+	1.23	0.0189071	0.4924	(0.2696,0.8993)
hsa-miR-361_hg19:X:85158645-85158669:+	3.7035	0.030927	2.5687	(1.0576,6.239)			hsa-miR-199b_hg19:9:131007062-131007081:+	0.955	0.0233137	0.5017	(0.2733,0.9211)
hsa-miR-361_hg19:X:85158646-85158669:+	3.6032	0.0390657	2.5669	(1.0147,6.4933)			hsa-miR-199b_hg19:9:131007063-131007081:+	0.99	0.012833	1.9682	(1.1439,3.3863)
hsa-miR-361_hg19:X:85158649-85158670:+	0.47	0.00973075	0.2657	(0.0904,0.7807)			hsa-miR-19b-1_hg19:13:92003461-92003483:+	3.0082	0.0117674	0.5087	(0.2978,0.8689)
hsa-miR-361_hg19:X:85158692-85158708:+	0.905	0.0163451	0.3132	(0.1155,0.8495)			hsa-miR-19b-1_hg19:13:92003462-92003483:+	0.52	0.0419444	1.7051	(1.0136,2.8684)
hsa-miR-370_hg19:14:101377523-101377545:+	0.91	0.0261468	2.4611	(1.0835,5.5901)			hsa-miR-200c_hg19:12:7072866-7072888:+	4.8552	0.0453328	1.9881	(1.0012,3.9478)
hsa-miR-374a_hg19:X:73507130-73507152:+	9.0541	0.0286212	0.4032	(0.1739,0.9348)			hsa-miR-200c_hg19:12:7072868-7072888:+	0.64	0.000542888	0.3532	(0.1911,0.6527)
hsa-miR-374a_hg19:X:73507160-73507182:+	4.2435	0.00338296	0.2986	(0.1271,0.7015)			hsa-miR-200c_hg19:12:7072904-7072925:+	0.84	0.0382249	1.9591	(1.026,3.7407)
hsa-miR-374a_hg19:X:73507161-73507182:+	2.8026	0.0124435	0.365	(0.1605,0.8302)			hsa-miR-200c_hg19:12:7072904-7072927:+	4.0319	0.02017	0.5426	(0.3214,0.9161)
hsa-miR-374a_hg19:X:73507162-73507182:+	2.62	0.036246	0.3854	(0.1526,0.9729)			hsa-miR-200c_hg19:12:7072904-7072928:+	3.4234	0.00257257	0.4553	(0.2696,0.7691)
hsa-miR-374b_hg19:X:73438392-73438414:+	1.135	0.017398	0.3605	(0.1503,0.8647)			hsa-miR-200c_hg19:12:7072905-7072920:+	0.39	0.0460772	0.5916	(0.3511,0.9966)
hsa-miR-374b_hg19:X:73438421-73438444:+	1.98	0.0171952	3.1395	(1.165,8.4608)			hsa-miR-200c_hg19:12:7072905-7072929:+	3.33	0.0260002	0.4988	(0.2672,0.9311)
hsa-miR-374b_hg19:X:73438423-73438443:+	1.62	0.0154689	0.3727	(0.1624,0.8554)			hsa-miR-200c_hg19:12:7072907-7072926:+	1.54	0.0487179	1.7192	(0.9967,2.9656)
hsa-miR-375_hg19:2:219866370-219866389:+	1.175	0.0461967	0.4356	(0.188,1.0092)			hsa-miR-200c_hg19:12:7072909-7072926:+	0.75	0.0123858	2.1413	(1.1622,3.9452)
hsa-miR-375_hg19:2:219866371-219866392:+	10.5772	0.041127	0.4272	(0.1845,0.989)			hsa-miR-214_hg19:1:172107956-172107978:+	1.04	0.00864987	0.4506	(0.2449,0.8292)
hsa-miR-379_hg19:14:101488412-101488429:+	1.14	0.00675068	0.325	(0.1383,0.764)			hsa-miR-214_hg19:1:172107957-172107979:+	0.395	0.0257544	0.4809	(0.2491,0.9284)
hsa-miR-423_hg19:17:28444150-28444171:+	1.31	0.0300718	3.0931	(1.0557,9.062)			hsa-miR-214_hg19:1:172107997-172108016:+	0.48	0.0345639	1.7534	(1.0346,2.9717)
hsa-miR-424_hg19:X:133680710-133680729:+	0.85	0.0150307	2.6518	(1.1722,5.9993)			hsa-miR-218-2_hg19:5:168195215-168195237:+	4.52	0.00530173	0.4485	(0.2515,0.7998)
hsa-miR-424_hg19:X:133680712-133680733:+	1.83	0.0370076	0.3345	(0.1136,0.9844)			hsa-miR-218-2_hg19:5:168195216-168195237:+	4.76	0.0185844	0.4918	(0.269,0.899)
hsa-miR-485_hg19:14:101521801-101521823:+	1.255	0.00673783	0.3087	(0.1261,0.7555)			hsa-miR-218-2_hg19:5:168195217-168195237:+	1.67	0.0268444	0.5008	(0.2683,0.9346)
hsa-miR-92a-1_hg19:13:92003578-92003601:+	1.64	0.0166153	2.8156	(1.1629,6.8171)			hsa-miR-222_hg19:X:45606438-45606463:+	2.815	0.0119829	0.4039	(0.195,0.8368)
hsa-miR-92a-1_hg19:13:92003615-92003639:+	2.04	0.00964403	4.3578	(1.2913,14.7064)			hsa-miR-222_hg19:X:45606440-45606462:+	3.274	0.0365389	0.4581	(0.2163,0.9698)
hsa-miR-92a-1_hg19:13:92003615-92003640:+	0.505	0.000516907	4.5624	(1.7916,11.6179)			hsa-miR-222_hg19:X:45606440-45606463:+	2.95	0.00331902	0.4159	(0.2274,0.7608)
hsa-miR-92a-2_hg19:X:133303574-133303594:+	3.8471	0.0109922	2.771	(1.2237,6.2748)			hsa-miR-222_hg19:X:45606441-45606463:+	2.5956	0.0377082	0.538	(0.2971,0.9742)
hsa-miR-92a-2_hg19:X:133303574-133303595:+	6.3043	0.000349891	4.0303	(1.7699,9.1778)			hsa-miR-222_hg19:X:45606442-45606463:+	4.1578	0.0473678	0.5286	(0.2785,1.0032)
hsa-miR-92a-2_hg19:X:133303574-133303596:+	12.0155	0.0368408	2.6092	(1.0248,6.643)			hsa-miR-222_hg19:X:45606478-45606500:+	0.645	0.0228959	0.5453	(0.3211,0.9263)
hsa-miR-92a-2_hg19:X:133303575-133303596:+	5.3276	0.00892731	2.9822	(1.2646,7.0324)			hsa-miR-222_hg19:X:45606481-45606501:+	1.82	0.0356151	0.4539	(0.2133,0.9656)
hsa-miR-92a-2_hg19:X:133303576-133303596:+	3.1679	0.0156471	3.4997	(1.1861,10.3262)			hsa-miR-222_hg19:X:45606483-45606503:+	2.31	0.00568673	0.3915	(0.1968,0.7789)
hsa-miR-92b_hg19:1:155165028-155165044:+	0.51	0.0326008	2.4686	(1.0489,5.81)			hsa-miR-222_hg19:X:45606484-45606503:+	1.05	0.0148602	0.3301	(0.1298,0.8394)
hsa-miR-92b_hg19:1:155165028-155165048:+	4.497	0.00148886	3.6901	(1.5682,8.683)			hsa-miR-223_hg19:X:65238779-65238797:+	1.02	0.0411635	0.3963	(0.1579,0.9944)
hsa-miR-92b_hg19:1:155165028-155165049:+	4.0983	0.0120898	2.7771	(1.2122,6.3622)			hsa-miR-223_hg19:X:65238779-65238801:+	6.7136	0.0372026	0.5683	(0.3317,0.9735)
hsa-miR-92b_hg19:1:155165028-155165050:+	4.678	0.0113629	3.6881	(1.2499,10.8829)			hsa-miR-223_hg19:X:65238779-65238802:+	4.0939	0.0272625	0.4773	(0.2439,0.934)
hsa-miR-96_hg19:7:129414579-129414602:+	3.9932	0.0485073	2.2416	(0.9841,5.1057)			hsa-miR-224_hg19:X:151127056-151127077:+	1.8	0.0430111	1.7862	(1.0105,3.1573)
hsa-miR-96_hg19:7:129414580-129414602:+	3.325	0.0472079	2.2497	(0.9885,5.1199)			hsa-miR-224_hg19:X:151127099-151127121:+	0.61	0.0396268	0.5828	(0.3464,0.9805)
							hsa-miR-224_hg19:X:151127101-151127124:+	2.325	0.0174597	0.5218	(0.3024,0.9004)
							hsa-miR-224_hg19:X:151127102-151127124:+	5.07	0.031282	0.5586	(0.3265,0.9559)
							hsa-miR-224_hg19:X:151127103-151127124:+	1.495	0.00754016	0.4638	(0.2604,0.8261)
							hsa-miR-23b_hg19:9:97847509-97847531:+	0.48	0.0190383	1.9115	(1.102,3.3155)
							hsa-miR-23b_hg19:9:97847546-97847564:+	0.635	0.0409311	0.4948	(0.2487,0.9844)
							hsa-miR-23b_hg19:9:97847547-97847566:+	3.6724	0.0165876	0.533	(0.3159,0.8993)
							hsa-miR-23b_hg19:9:97847547-97847570:+	7.7979	0.0407393	1.9259	(1.0168,3.6477)
							hsa-miR-23b_hg19:9:97847549-97847569:+	2.93	0.0497036	1.7582	(0.9935,3.1115)
							hsa-miR-23b_hg19:9:97847549-97847570:+	2.52	0.0396842	1.9038	(1.0204,3.552)
							hsa-miR-23b_hg19:9:97847550-97847568:+	0.58	0.005195	2.1227	(1.2369,3.6429)
							hsa-miR-23b_hg19:9:97847550-97847569:+	0.25	0.0358148	1.7671	(1.0312,3.0283)
							hsa-miR-299_hg19:14:101490137-101490159:+	0.71	0.018943	0.3754	(0.1604,0.8785)
							hsa-miR-29b-1_hg19:7:130562226-130562248:+	0.735	0.00684046	0.4714	(0.27,0.8231)
							hsa-miR-29b-1_hg19:7:130562227-130562250:+	1.38	0.0189959	0.396	(0.1779,0.8813)
							hsa-miR-29b-1_hg19:7:130562228-130562247:+	1.79	0.0157148	1.8853	(1.1176,3.1804)
							hsa-miR-29b-1_hg19:7:130562229-130562247:+	1.13	0.0223744	1.9386	(1.0873,3.4565)
							hsa-miR-29b-1_hg19:7:130562229-130562249:+	6.4764	0.00332054	2.3718	(1.3097,4.2954)
							hsa-miR-29b-1_hg19:7:130562229-130562250:+	3.3537	0.043303	1.7211	(1.0102,2.9321)
							hsa-miR-29b-1_hg19:7:130562230-130562247:+	0.165	0.0294452	1.8509	(1.0544,3.249)
							hsa-miR-29b-1_hg19:7:130562231-130562249:+	0.48	0.0485941	1.6795	(0.9975,2.8278)
							hsa-miR-29b-1_hg19:7:130562232-130562250:+	0.64	0.0307965	0.4597	(0.2233,0.9461)
							hsa-miR-29b-2_hg19:1:207975795-207975815:+	1.82	0.0187566	0.2721	(0.085,0.871)
							hsa-miR-29b-2_hg19:1:207975798-207975817:+	0.71	0.0386751	0.4785	(0.2342,0.9776)
							hsa-miR-29b-2_hg19:1:207975798-207975818:+	6.544	0.00180024	2.4927	(1.3777,4.5102)
							hsa-miR-29b-2_hg19:1:207975798-207975819:+	3.365	0.0297136	1.8409	(1.0531,3.2178)
							hsa-miR-29b-2_hg19:1:207975799-207975818:+	6.4341	0.0447729	1.8415	(1.0052,3.3735)
							hsa-miR-29b-2_hg19:1:207975799-207975819:+	2.205	0.0366662	1.8327	(1.0305,3.2594)
							hsa-miR-29b-2_hg19:1:207975836-207975859:+	2.7069	0.00684896	0.4636	(0.262,0.8203)
							hsa-miR-29b-2_hg19:1:207975838-207975859:+	0.75	0.00722319	2.1841	(1.2178,3.917)
							hsa-miR-301a_hg19:17:57228509-57228533:+	1.08	0.00315937	0.3174	(0.1425,0.7069)
							hsa-miR-301a_hg19:17:57228510-57228532:+	1.04	0.00386148	0.4489	(0.2572,0.7834)
							hsa-miR-301a_hg19:17:57228510-57228533:+	2.4671	0.00330846	0.4598	(0.2704,0.7821)
							hsa-miR-301a_hg19:17:57228511-57228533:+	2.4562	0.0155604	0.4607	(0.242,0.8768)
							hsa-miR-301a_hg19:17:57228548-57228569:+	0.765	0.0115027	0.4911	(0.2801,0.861)
							hsa-miR-301a_hg19:17:57228548-57228570:+	3.1658	0.0401801	0.5715	(0.3327,0.9817)
							hsa-miR-301a_hg19:17:57228550-57228570:+	1.075	0.0237902	0.5369	(0.3105,0.9283)
							hsa-miR-301b_hg19:22:22007279-22007301:+	0.665	0.000633614	0.3839	(0.2172,0.6784)
							hsa-miR-301b_hg19:22:22007316-22007337:+	0.72	0.0406887	0.4662	(0.2205,0.9855)
							hsa-miR-30c-1_hg19:1:41222951-41222972:+	0.71	0.00296807	0.4154	(0.2288,0.7544)
							hsa-miR-30c-1_hg19:1:41223011-41223033:+	0.53	0.012958	1.9265	(1.1385,3.26)
							hsa-miR-30c-2_hg19:6:72086705-72086724:+	1.535	0.00884655	0.5072	(0.3022,0.8512)
							hsa-miR-30c-2_hg19:6:72086705-72086729:+	6.2949	0.000382187	0.3318	(0.1751,0.6289)
							hsa-miR-30c-2_hg19:6:72086706-72086728:+	1.755	0.0352259	0.5661	(0.3311,0.9681)
							hsa-miR-30c-2_hg19:6:72086707-72086724:+	0.815	0.00444165	2.474	(1.2995,4.7101)
							hsa-miR-30c-2_hg19:6:72086710-72086729:+	1.1	0.0304394	2.233	(1.0578,4.7135)
							hsa-miR-30c-2_hg19:6:72086711-72086729:+	2.4	0.00406066	0.4352	(0.2432,0.7787)
							hsa-miR-30e_hg19:1:41220043-41220062:+	11.5489	0.0272318	1.9229	(1.0653,3.4711)
							hsa-miR-30e_hg19:1:41220043-41220063:+	7.4271	0.0235044	1.9002	(1.0801,3.3431)
							hsa-miR-30e_hg19:1:41220043-41220067:+	8.5191	0.0224129	0.5349	(0.3099,0.9231)
							hsa-miR-30e_hg19:1:41220044-41220064:+	4.8522	0.0378064	1.9247	(1.0262,3.6102)
							hsa-miR-30e_hg19:1:41220044-41220068:+	5.3099	0.00677781	0.4776	(0.2765,0.8251)
							hsa-miR-30e_hg19:1:41220044-41220069:+	5.1314	0.0117063	0.512	(0.3014,0.8696)
							hsa-miR-30e_hg19:1:41220046-41220066:+	0.68	0.0402261	1.7183	(1.0184,2.8992)
							hsa-miR-30e_hg19:1:41220048-41220065:+	1.22	0.0173816	1.9173	(1.1114,3.3075)
							hsa-miR-30e_hg19:1:41220049-41220067:+	1.26	0.0490833	1.8912	(0.992,3.6055)
							hsa-miR-30e_hg19:1:41220050-41220067:+	0.76	0.0365307	0.5307	(0.2902,0.9705)
							hsa-miR-30e_hg19:1:41220083-41220105:+	0.59	0.0366968	0.5268	(0.286,0.9702)
							hsa-miR-30e_hg19:1:41220085-41220103:+	4.4357	0.0260686	1.9742	(1.0721,3.6354)
							hsa-miR-30e_hg19:1:41220086-41220103:+	0.53	0.0325702	1.8065	(1.0423,3.1309)
							hsa-miR-30e_hg19:1:41220086-41220106:+	5.9001	0.00685341	0.4069	(0.2078,0.7966)
							hsa-miR-30e_hg19:1:41220086-41220107:+	5.7859	0.0287627	0.5335	(0.3013,0.9447)
							hsa-miR-30e_hg19:1:41220087-41220106:+	1.19	0.0265664	1.858	(1.0662,3.2376)
							hsa-miR-30e_hg19:1:41220087-41220107:+	1.7	0.0140349	2.1039	(1.1468,3.8596)
							hsa-miR-30e_hg19:1:41220088-41220106:+	0.665	0.0393051	0.5559	(0.3155,0.9794)
							hsa-miR-30e_hg19:1:41220089-41220106:+	0.415	0.0350444	1.8552	(1.0349,3.3256)
							hsa-miR-324_hg19:17:7126628-7126649:+	1.015	0.0139172	0.5148	(0.3004,0.8822)
							hsa-miR-324_hg19:17:7126630-7126649:+	0.635	0.0181902	0.3744	(0.1604,0.8741)
							hsa-miR-324_hg19:17:7126661-7126684:+	3.71	0.0186777	0.5355	(0.3157,0.9082)
							hsa-miR-324_hg19:17:7126662-7126684:+	2.8857	0.0134428	0.4713	(0.256,0.8676)
							hsa-miR-324_hg19:17:7126663-7126684:+	3.3708	0.0357031	0.4998	(0.2583,0.967)
							hsa-miR-328_hg19:16:67236231-67236252:+	2.19	0.00592098	0.4563	(0.2574,0.8087)
							hsa-miR-328_hg19:16:67236233-67236252:+	1.06	0.0424805	0.5475	(0.3033,0.9882)
							hsa-miR-331_hg19:12:95702201-95702221:+	1.135	0.0140413	2.2118	(1.1556,4.2331)
							hsa-miR-331_hg19:12:95702221-95702242:+	1.06	0.0218991	0.539	(0.3152,0.9218)
							hsa-miR-331_hg19:12:95702256-95702274:+	0.535	0.0244824	1.9201	(1.0768,3.4238)
							hsa-miR-331_hg19:12:95702256-95702275:+	1.815	0.02521	0.5105	(0.2803,0.9298)
							hsa-miR-335_hg19:7:130135967-130135987:+	0.475	0.0464293	1.731	(1.0022,2.9896)
							hsa-miR-335_hg19:7:130135968-130135989:+	0.91	0.0229587	1.8676	(1.081,3.2267)
							hsa-miR-335_hg19:7:130135968-130135990:+	0.76	0.0149776	1.9298	(1.1258,3.3078)
							hsa-miR-335_hg19:7:130135971-130135988:+	1.495	0.0294898	1.83	(1.0534,3.1791)
							hsa-miR-335_hg19:7:130135971-130135989:+	1.32	0.0409247	1.8198	(1.0168,3.257)
							hsa-miR-335_hg19:7:130136002-130136024:+	0.98	0.0028152	0.4525	(0.2654,0.7715)
							hsa-miR-337_hg19:14:101340891-101340911:+	1.01	0.0188508	0.5389	(0.3192,0.9098)
							hsa-miR-339_hg19:7:1062591-1062613:+	1.555	0.000274618	0.2769	(0.1332,0.5759)
							hsa-miR-339_hg19:7:1062591-1062614:+	1.645	0.0298051	0.5655	(0.3359,0.952)
							hsa-miR-339_hg19:7:1062625-1062649:+	1.985	0.0439099	0.426	(0.1814,1.0008)
							hsa-miR-339_hg19:7:1062626-1062649:+	4.7028	0.047393	0.5738	(0.3292,1.0002)
							hsa-miR-339_hg19:7:1062627-1062649:+	1.75	0.0229006	0.5023	(0.2744,0.9195)
							hsa-miR-339_hg19:7:1062628-1062649:+	2.445	0.00250821	0.4416	(0.2563,0.7609)
							hsa-miR-339_hg19:7:1062629-1062649:+	2.66	0.00833431	0.3096	(0.1233,0.7773)
							hsa-miR-33a_hg19:22:42296934-42296953:+	0.71	0.0469735	0.5749	(0.3309,0.9989)
							hsa-miR-33a_hg19:22:42296935-42296953:+	0.71	0.034002	0.434	(0.1963,0.9599)
							hsa-miR-33a_hg19:22:42296953-42296973:+	7.1424	0.0404231	0.3958	(0.158,0.9916)
							hsa-miR-33a_hg19:22:42296953-42296974:+	4.9042	0.0128053	0.1993	(0.0485,0.818)
							hsa-miR-33a_hg19:22:42296954-42296974:+	0.62	0.0207183	0.4041	(0.1827,0.8938)
							hsa-miR-33a_hg19:22:42296991-42297013:+	0.365	0.048573	0.4366	(0.1872,1.0186)
							hsa-miR-33a_hg19:22:42296993-42297014:+	1.95	0.00933413	0.4009	(0.1965,0.818)
							hsa-miR-33b_hg19:17:17717210-17717231:+	0.7	0.013856	0.5105	(0.2959,0.8809)
							hsa-miR-33b_hg19:17:17717211-17717231:+	1.92	0.00586027	0.3953	(0.2004,0.7797)
							hsa-miR-361_hg19:X:85158645-85158669:+	4.416	0.00730457	0.3277	(0.1393,0.7707)
							hsa-miR-361_hg19:X:85158646-85158668:+	1.11	0.0260136	0.4167	(0.1882,0.9226)
							hsa-miR-361_hg19:X:85158647-85158668:+	0.47	0.0156816	1.9251	(1.1215,3.3045)
							hsa-miR-361_hg19:X:85158649-85158671:+	0.245	0.0347253	2.153	(1.0406,4.4547)
							hsa-miR-361_hg19:X:85158687-85158708:+	5.0087	0.00178482	0.3788	(0.2014,0.7124)
							hsa-miR-361_hg19:X:85158688-85158708:+	3.1219	0.000252745	0.3604	(0.2039,0.6371)
							hsa-miR-361_hg19:X:85158692-85158708:+	0.71	0.0393722	0.5776	(0.3406,0.9796)
							hsa-miR-370_hg19:14:101377488-101377508:+	0.64	0.0495737	0.5432	(0.2926,1.0083)
							hsa-miR-374a_hg19:X:73507130-73507151:+	2.06	0.0457608	0.5246	(0.2758,0.9981)
							hsa-miR-374a_hg19:X:73507130-73507152:+	9.7161	0.0162647	0.4677	(0.2487,0.8793)
							hsa-miR-374a_hg19:X:73507131-73507153:+	0.86	0.000663502	0.4022	(0.2339,0.6915)
							hsa-miR-374a_hg19:X:73507159-73507182:+	0.665	0.00181796	0.43	(0.2491,0.7422)
							hsa-miR-374a_hg19:X:73507160-73507182:+	4.2077	0.0306257	0.54	(0.3063,0.9522)
							hsa-miR-374b_hg19:X:73438392-73438414:+	2.02	0.0276785	0.4261	(0.1959,0.9268)
							hsa-miR-374b_hg19:X:73438421-73438442:+	1.025	0.00219018	0.2616	(0.1041,0.6577)
							hsa-miR-374b_hg19:X:73438421-73438444:+	2.72	0.00715893	0.4394	(0.2376,0.8126)
							hsa-miR-374b_hg19:X:73438422-73438442:+	1.435	0.010714	0.4974	(0.2878,0.8595)
							hsa-miR-374b_hg19:X:73438422-73438443:+	2.26	0.0107279	0.3707	(0.1677,0.8194)
							hsa-miR-374b_hg19:X:73438422-73438444:+	5.2298	0.00332604	0.2448	(0.0885,0.6775)
							hsa-miR-374b_hg19:X:73438423-73438443:+	1.145	0.00137493	0.3833	(0.2083,0.7052)
							hsa-miR-374b_hg19:X:73438423-73438444:+	4.5474	0.0236238	0.5424	(0.3168,0.9286)
							hsa-miR-374b_hg19:X:73438424-73438444:+	3.3949	0.0367381	1.9689	(1.0302,3.7631)
							hsa-miR-374c_hg19:X:73438396-73438416:+	1.435	0.010714	0.4974	(0.2878,0.8595)
							hsa-miR-375_hg19:2:219866372-219866392:+	4.885	0.0493059	0.4611	(0.2091,1.0171)
							hsa-miR-375_hg19:2:219866373-219866392:+	4.425	0.0419783	0.548	(0.3042,0.987)
							hsa-miR-375_hg19:2:219866373-219866393:+	1.03	0.00314262	0.4182	(0.2303,0.7592)
							hsa-miR-375_hg19:2:219866374-219866393:+	0.65	0.0341807	0.5086	(0.2688,0.9621)
							hsa-miR-379_hg19:14:101488407-101488429:+	0.59	0.0390828	0.5839	(0.3481,0.9793)
							hsa-miR-379_hg19:14:101488408-101488427:+	1.015	0.0427258	0.5259	(0.2797,0.9888)
							hsa-miR-379_hg19:14:101488408-101488428:+	7.9851	0.0383601	0.4432	(0.2009,0.9779)
							hsa-miR-379_hg19:14:101488408-101488430:+	1.96	0.0317948	2.0788	(1.0501,4.1153)
							hsa-miR-379_hg19:14:101488409-101488428:+	0.635	0.0293719	0.5228	(0.2889,0.9462)
							hsa-miR-379_hg19:14:101488409-101488429:+	2.01	0.0393442	0.5067	(0.2622,0.9794)
							hsa-miR-379_hg19:14:101488411-101488428:+	0.515	0.0481277	0.4518	(0.2017,1.012)
							hsa-miR-379_hg19:14:101488446-101488467:+	0.605	0.026009	0.3951	(0.1694,0.9216)
							hsa-miR-380_hg19:14:101491393-101491414:+	0.39	0.0267384	0.456	(0.2236,0.9298)
							hsa-miR-382_hg19:14:101520634-101520653:+	1.09	0.031966	0.4259	(0.191,0.9496)
							hsa-miR-382_hg19:14:101520653-101520673:+	1.025	0.0419018	0.3981	(0.1588,0.9978)
							hsa-miR-382_hg19:14:101520653-101520674:+	0.99	0.0479722	0.4587	(0.2078,1.0126)
							hsa-miR-382_hg19:14:101520653-101520675:+	3.0343	0.0236991	1.954	(1.0821,3.5287)
							hsa-miR-423_hg19:17:28444113-28444133:+	1.095	0.00199807	0.4268	(0.2451,0.7433)
							hsa-miR-423_hg19:17:28444113-28444135:+	2.51	0.0400139	0.395	(0.1576,0.9898)
							hsa-miR-423_hg19:17:28444113-28444136:+	4.1299	0.0130401	0.5091	(0.296,0.8758)
							hsa-miR-423_hg19:17:28444148-28444167:+	0.54	0.036998	0.4756	(0.2329,0.9714)
							hsa-miR-423_hg19:17:28444148-28444170:+	2.29	0.00257378	0.4386	(0.2531,0.76)
							hsa-miR-423_hg19:17:28444148-28444171:+	0.76	0.00899102	0.3817	(0.1803,0.8081)
							hsa-miR-423_hg19:17:28444149-28444165:+	0.355	0.0285129	0.5389	(0.3073,0.945)
							hsa-miR-423_hg19:17:28444149-28444168:+	1.4	0.00557664	0.484	(0.2866,0.8174)
							hsa-miR-423_hg19:17:28444149-28444169:+	0.755	0.0117189	0.4938	(0.2821,0.8642)
							hsa-miR-423_hg19:17:28444149-28444170:+	2.8947	0.00165698	0.3885	(0.2109,0.7155)
							hsa-miR-423_hg19:17:28444149-28444171:+	1.59	0.000959518	0.4076	(0.2352,0.7062)
							hsa-miR-423_hg19:17:28444149-28444172:+	5.1965	0.00101643	0.3892	(0.2173,0.697)
							hsa-miR-423_hg19:17:28444150-28444171:+	1.69	0.00834128	0.5037	(0.2998,0.8465)
							hsa-miR-423_hg19:17:28444151-28444171:+	0.695	0.00177716	0.4314	(0.2508,0.7419)
							hsa-miR-423_hg19:17:28444151-28444172:+	2.24	0.0187974	0.5251	(0.3042,0.9063)
							hsa-miR-424_hg19:X:133680674-133680695:+	1	0.0376031	0.56	(0.3218,0.9744)
							hsa-miR-424_hg19:X:133680710-133680731:+	2.19	0.0254181	0.4096	(0.183,0.9171)
							hsa-miR-424_hg19:X:133680710-133680732:+	5.3598	0.00626103	0.3079	(0.1273,0.7448)
							hsa-miR-424_hg19:X:133680711-133680730:+	0.93	0.0462805	0.5758	(0.3323,0.9977)
							hsa-miR-424_hg19:X:133680711-133680731:+	3.295	0.0240954	0.4606	(0.2311,0.9178)
							hsa-miR-424_hg19:X:133680711-133680732:+	6.2336	0.000389706	0.2956	(0.1457,0.5994)
							hsa-miR-424_hg19:X:133680712-133680730:+	0.85	0.0100788	0.3404	(0.1444,0.8026)
							hsa-miR-424_hg19:X:133680712-133680732:+	4.9458	0.0117528	0.4603	(0.2484,0.853)
							hsa-miR-493_hg19:14:101335412-101335434:+	1.79	0.0353573	2.0532	(1.0358,4.07)
							hsa-miR-511-1_hg19:10:17887122-17887143:+	2.885	0.0191807	0.4928	(0.2693,0.9018)
							hsa-miR-511-1_hg19:10:17887122-17887144:+	1.935	0.0314579	0.5292	(0.2936,0.9542)
							hsa-miR-511-2_hg19:10:18134051-18134072:+	1.65	0.0274132	0.5122	(0.2796,0.9383)
							hsa-miR-92a-1_hg19:13:92003578-92003601:+	2.73	0.0467036	0.4869	(0.2363,1.0034)
							hsa-miR-92a-1_hg19:13:92003615-92003639:+	1.17	0.0278996	2.969	(1.0727,8.2171)
							hsa-miR-92a-1_hg19:13:92003616-92003638:+	2.8576	0.0110171	0.5095	(0.3002,0.8648)
							hsa-miR-92a-1_hg19:13:92003617-92003638:+	0.78	0.0341971	0.5348	(0.2969,0.9632)
							hsa-miR-92a-2_hg19:X:133303574-133303592:+	3.345	0.0390686	1.8249	(1.022,3.2584)
							hsa-miR-92a-2_hg19:X:133303574-133303595:+	7.4411	0.00675271	0.4307	(0.2303,0.8055)
							hsa-miR-92a-2_hg19:X:133303574-133303596:+	13.5009	0.036489	0.4519	(0.211,0.9681)
							hsa-miR-92a-2_hg19:X:133303574-133303597:+	0.195	0.017665	0.4444	(0.2235,0.8838)
							hsa-miR-92a-2_hg19:X:133303575-133303594:+	0.645	0.0274046	0.5466	(0.317,0.9423)
							hsa-miR-92a-2_hg19:X:133303577-133303596:+	0.715	0.0139883	0.4545	(0.2385,0.8661)
							hsa-miR-92a-2_hg19:X:133303580-133303596:+	2.22	0.0329172	1.7909	(1.0406,3.0823)
							hsa-miR-98_hg19:X:53583259-53583280:+	0.165	0.0253158	1.9259	(1.0734,3.4554)
							hsa-miR-98_hg19:X:53583260-53583282:+	4.3049	0.00314439	0.4115	(0.2244,0.7547)

## Sheet: Confirm across datasets
Summary of prognostic microRNAs confirmed in TCGA.
MicroRNAs in table 2-4 are considered as confirmed if concordant results were found in TCGA-LUAD or TCGA-LUSC. If there is conflict between TCGA-LUAD and TCGA-LUSC, the result of TCGA-LUSC are used to match with the training results.
	Hazard Ratio (High expression /Low expression)	TCGA_LUAD_HiSeq		TCGA_LUAD_GA		LUAD_Isoform		TCGA_LUSC_HiSeq		TCGA_LUSC_GA		LUSC_Isoform		Confirm
	hsa-miR-125a	<1				>1				>1		Both		>1
	hsa-miR-126	<1				Both		>1				Both		>1
	hsa-miR-129	<1	hsa-miR-129-1							<1	hsa-miR-129-1	<1	hsa-miR-129-1	<1
								<1	hsa-miR-129-2	<1	hsa-miR-129-2	<1	hsa-miR-129-2	<1
	hsa-miR-132	>1		>1		>1		>1				Both		>1
	hsa-miR-133b	<1		>1										X
	hsa-miR-134	>1										<1		<1
	hsa-miR-136					<1		>1				<1		X
	hsa-miR-138	>1	hsa-miR-138-1	<1	hsa-miR-138-1					>1	hsa-miR-138-1			>1
												<1	hsa-miR-138-2	<1
	hsa-miR-141	<1		>1		>1		<1				Both		<1
	hsa-miR-142-3p	<1	hsa-miR-142	<1	hsa-miR-142	Both	hsa-miR-142			<1	hsa-miR-142	Both	hsa-miR-142	<1
	hsa-miR-150	<1				>1						Both		X
	hsa-miR-154													X
	hsa-miR-155	<1				>1		<1				<1		<1
	hsa-miR-17-3p			>1	hsa-miR-17	Both	hsa-miR-17			<1	hsa-miR-17	Both	hsa-miR-17	<1
	hsa-miR-17-5p			>1	hsa-miR-17	Both	hsa-miR-17			<1	hsa-miR-17	Both	hsa-miR-17	<1
	hsa-miR-181b					>1	hsa-miR-181b-1					<1	hsa-miR-181b-1	<1
		>1	hsa-miR-181b-2			<1	hsa-miR-181b-2					<1	hsa-miR-181b-2	<1
	hsa-miR-181c	<1										Both		<1
	hsa-miR-182					>1		<1				Both		<1
	hsa-miR-183					>1		<1		<1		Both		<1
	hsa-miR-184	<1										>1		>1
	hsa-miR-188	<1								<1		<1		<1
	hsa-miR-189													X
	hsa-miR-192	>1				>1		>1		<1		Both		X
	hsa-miR-195	<1				>1		<1				>1		X
	hsa-miR-196a									>1	hsa-miR-196a-2	>1	hsa-miR-196a-2	>1
	hsa-miR-197					>1		>1		<1		<1		X
	hsa-miR-198													X
	hsa-miR-199b					Both						Both		X
	hsa-miR-19b			<1	hsa-miR-19b-2	<1	hsa-miR-19b-1			<1	hsa-miR-19b-1	Both	hsa-miR-19b-1	<1
						<1	hsa-miR-19b-2	>1	hsa-miR-19b-2					>1
	hsa-miR-200c	<1		>1		>1		<1				Both		<1
	hsa-miR-206	<1						>1						>1
	hsa-miR-208													X
	hsa-miR-214					>1		<1				Both		<1
	hsa-miR-218	<1	hsa-miR-218-1					<1	hsa-miR-218-1					<1
		<1	hsa-miR-218-2					>1	hsa-miR-218-2	<1	hsa-miR-218-2	<1	hsa-miR-218-2	X
	hsa-miR-220													X
	hsa-miR-222					Both				<1		<1		<1
	hsa-miR-223					Both						<1		<1
	hsa-miR-224					Both						Both		X
	hsa-miR-23b	<1				>1		<1		>1		Both		X
	hsa-miR-299-3p	>1	hsa-miR-299							>1	hsa-miR-299	<1	hsa-miR-299	X
	hsa-miR-29b	<1	hsa-miR-29b-1			<1	hsa-miR-29b-1	<1	hsa-miR-29b-1			Both	hsa-miR-29b-1	<1
		<1	hsa-miR-29b-2			<1	hsa-miR-29b-2	<1	hsa-miR-29b-2			Both	hsa-miR-29b-2	<1
	hsa-miR-301	<1	hsa-miR-301a					>1	hsa-miR-301a	<1	hsa-miR-301a	<1	hsa-miR-301a	X
								>1	hsa-miR-301b	<1	hsa-miR-301b	<1	hsa-miR-301b	X
	hsa-miR-302a													X
	hsa-miR-30c	<1	hsa-miR-30c-2			>1	hsa-miR-30c-1	<1	hsa-miR-30c-1	<1	hsa-miR-30c-1	Both	hsa-miR-30c-1	<1
						Both	hsa-miR-30c-2	<1	hsa-miR-30c-2			Both	hsa-miR-30c-2	<1
	hsa-miR-30e-3p	<1	hsa-miR-30e			Both	hsa-miR-30e	<1	hsa-miR-30e	>1	hsa-miR-30e	Both	hsa-miR-30e	X
	hsa-miR-324-3p			>1	hsa-miR-324	>1	hsa-miR-324			<1	hsa-miR-324	<1	hsa-miR-324	<1
	hsa-miR-328	<1						<1				<1		<1
	hsa-miR-329	>1	hsa-miR-329-2							<1	hsa-miR-329-2			<1
	hsa-miR-33					<1	hsa-miR-33a			<1	hsa-miR-33a	<1	hsa-miR-33a	<1
								>1	hsa-miR-33b	<1	hsa-miR-33b	<1	hsa-miR-33b	X
	hsa-miR-331	<1				Both		>1				Both		>1
	hsa-miR-335	>1		<1		<1						Both		X
	hsa-miR-337							<1				<1		<1
	hsa-miR-339					>1				<1		<1		<1
	hsa-miR-361					Both				<1		Both		<1
	hsa-miR-370	>1				>1						<1		<1
	hsa-miR-372													X
	hsa-miR-373							>1						>1
	hsa-miR-374			<1	hsa-miR-374a	<1	hsa-miR-374a	<1	hsa-miR-374a	<1	hsa-miR-374a	<1	hsa-miR-374a	<1
						Both	hsa-miR-374b			<1	hsa-miR-374b	Both	hsa-miR-374b	<1
										<1	hsa-miR-374c	<1	hsa-miR-374c	<1
	hsa-miR-375	<1				<1						<1		<1
	hsa-miR-379	>1				<1						Both		X
	hsa-miR-380-5p	>1	hsa-miR-380									<1	hsa-miR-380	<1
	hsa-miR-382	>1						<1		>1		Both		X
	hsa-miR-384													X
	hsa-miR-423					>1		<1		<1		<1		<1
	hsa-miR-424	<1				Both				<1		<1		<1
	hsa-miR-433													X
	hsa-miR-453													X
	hsa-miR-485-5p	>1	hsa-miR-485			<1	hsa-miR-485	<1	hsa-miR-485					<1
	hsa-miR-493-3p	>1	hsa-miR-493					<1	hsa-miR-493	>1	hsa-miR-493	>1	hsa-miR-493	X
	hsa-miR-494			>1										>1
	hsa-miR-511	<1	hsa-miR-511-1					>1	hsa-miR-511-1	<1	hsa-miR-511-1	<1	hsa-miR-511-1	X
		<1	hsa-miR-511-2					>1	hsa-miR-511-2	<1	hsa-miR-511-2	<1	hsa-miR-511-2	X
	hsa-miR-518c													X
	hsa-miR-519a			>1	hsa-miR-519a-2			>1	hsa-miR-519a-1					>1
	hsa-miR-520d													X
	hsa-miR-525													X
	hsa-miR-92					>1	hsa-miR-92a-1					Both	hsa-miR-92a-1	>1
		>1	hsa-miR-92a-2	>1	hsa-miR-92a-2	>1	hsa-miR-92a-2	>1	hsa-miR-92a-2	<1	hsa-miR-92a-2	Both	hsa-miR-92a-2	X
		>1	hsa-miR-92b			>1	hsa-miR-92b	>1	hsa-miR-92b					>1
	hsa-miR-96	<1				>1		<1						<1
	hsa-miR-98							<1		<1		Both		<1

## Sheet: MBRCC and CWRU
Significant miRNA when considering variable administration of surgery, chemotherapy, and radiation in the in the SEER-Medicare and Raponi et al, and validation cohorts from MBRCC and CWRU.
The expression of the following miRNAs had a significantly (p < 0.05) positive correlation with patient disease-specific survival in the studied cohorts.
	Treatment	No Chemotherapy
		Positive Correlation in SEER-Medicare	Positive Cox coefficient in MBRCC	Positive Cox coefficient in CWRU
	Surgery	miR-520d*	miR-520d*
	Surgery and Radiation	miR-520d*
	Any Treatment	miR-372	miR-372	miR-142-3p
		miR-142-3p	miR-142-3p
		miR-520d*	miR-520d*
Chemosensitive miRNA when considering administration of specific chemotherapeutic agents in combination with variable administration of surgery and radiation,
as evidenced by prolonged disease-specific survival in both SEER-Medicare data and validation cohorts from MBRCC and CWRU.
The miRNA which produced a significant (p < 0.05) stratification in the SEER population samples and the validation cohorts (MBRCC and CWRU)
in Kaplan-Meier analysis in addition to significance (p < 0.05) on one or more measures of drug activity in the NCI-60 panel are bolded.
	Treatment	Cisplatin	Carboplatin	Paclitaxel	Etoposide	Any Chemotherapy
	Surgery	miR-29b	miR-142-3p	miR-142-3p	-	miR-142-3p
	Radiation	-	-		miR-141,	-
					miR-200c
					miR-222
	Surgery	-	miR-142-3p	miR-142-3p	-	miR-142-3p
	and
	Radiation
	Any Treatment	miR-142-3p	miR-142-3p	miR-142-3p	miR-141	miR-142-3p
					miR-142-3p
					miR-220
Chemoresistant miRNA when considering administration of specific chemotherapeutic agents in combination with variable administration of surgery and radiation,
as evidenced by prolonged disease-specific survival in both SEER-Medicare data and validation cohorts from MBRCC and CWRU.
The miRNA which produced a significant (p<0.05) stratification in the SEER population samples and the validation cohorts (MBRCC and CWRU)
in Kaplan-Meier analysis in addition to significance (p<0.05) on one or more measures of drug activity in the NCI-60 panel are bolded.
	Treatment	Cisplatin	Carboplatin	Paclitaxel	Etoposide	Any Chemotherapy
	Surgery	-	miR-192	miR-192	-	miR-197
			miR-384	miR-197		miR-384
				miR-384
	Radiation	miR-384	-	-	miR-192	-
					miR-337 (miR-337-3p)
	Surgery and	-	miR-192	miR-192	-	miR-197
			miR-384	miR-197		miR-384
				miR-384
	Any Treatment	miR-339	miR-384	miR-197	-	miR-384
		(miR-339-5p)		miR-208
		miR-384		(miR-208a)
				miR-384

## Sheet: Drug response diff exp
Chemo-predictive microRNAs/genes confirmed with CCLE.
* When prepocess PRISM drug data, if the IC50/EC50 higher than the highest dose, the sample will be marked as "Resistant". If lower than the minimum, marked as "Sensitive". The mean and std are calculated with the remaining samples.
* Samples with miRNA/gene expression values higher than mean + 0.5sd were marked as "Resistant", samples with miRNA/gene expression values lower than mean - 0.5sd were marked as "Sensitive".
* Two sample t-tests were applied to "Resistant" group vs. "Sensitive" group.
	PRISM							GDSC1							GDSC2							Hsa-miR-142-3p targeted proliferation genes
	https://ndownloader.figshare.com/files/20237739							ftp://ftp.sanger.ac.uk/pub/project/cancerrxgene/releases/current_release/GDSC1_fitted_dose_response_25Feb20.xlsx							ftp://ftp.sanger.ac.uk/pub/project/cancerrxgene/releases/current_release/GDSC2_fitted_dose_response_25Feb20.xlsx
	Accessed on 4/1/2021							Accessed on 4/15/2021							Accessed on 4/15/2021
	Drug	Measure	miRNA	p-value	FC (Resistant/Sensitive)			Drug	Measure	miRNA	p-value	FC (Resistant/Sensitive)			Drug	Measure	miRNA	p-value	FC (Resistant/Sensitive)			Drug	Measure	Gene	p-value	FC (Resistant/Sensitive)	Dataset
	Carboplatin	IC50	hsa-miR-301a	0.0169512	2.78407			Cisplatin	lnIC50	hsa-miR-200c	0.0176806	2.50821			Cisplatin	lnIC50	hsa-miR-134	0.021874	1.26017			Cisplatin	lnIC50	SF3B1	0.0152552	1.04262	GDSC1
	Carboplatin	lnIC50	hsa-miR-301a	0.0169512	2.78407			Docetaxel	lnIC50	hsa-miR-96	0.00444349	1.83933			Docetaxel	lnIC50	hsa-miR-125a-5p	0.0293356	2.17143			Cisplatin	IC50	RAN	0.0351602	1.05878	GDSC1
	Carboplatin	EC50	hsa-miR-141	0.0227862	0.42802			Docetaxel	lnIC50	hsa-miR-453	0.00497573	1.38395			Docetaxel	lnIC50	hsa-miR-329	0.0330189	1.62881			Cisplatin	IC50	SNRNP200	0.039518	0.947006	PRISM
	Carboplatin	EC50	hsa-miR-374b	0.0285767	1.50575			Docetaxel	lnIC50	hsa-miR-129-5p	0.0056725	1.76021			Docetaxel	lnIC50	hsa-miR-299-5p	0.0337695	1.29687			Cisplatin	lnIC50	SNRNP200	0.0431777	0.944595	PRISM
	Carboplatin	lnEC50	hsa-miR-141	0.0445097	0.458534			Docetaxel	lnIC50	hsa-miR-372	0.0131916	1.67048			Docetaxel	lnIC50	hsa-miR-328	0.0345085	1.52141			Cisplatin	IC50	CSE1L	0.0456345	1.07421	GDSC2
	Carboplatin	lnEC50	hsa-miR-374b	0.0468975	1.43821			Docetaxel	lnIC50	hsa-miR-198	0.0178879	1.33595			Docetaxel	lnIC50	hsa-miR-134	0.0353706	1.23368			Erlotinib	lnIC50	CSE1L	0.013096	1.10372	GDSC1
	Cisplatin	EC50	hsa-miR-374a	0.000638046	2.15552			Docetaxel	lnIC50	hsa-miR-375	0.0309473	6.01989			Docetaxel	lnIC50	hsa-miR-30e	0.0382896	2.16094			Erlotinib	IC50	CSE1L	0.0439373	1.10902	GDSC1
	Cisplatin	lnEC50	hsa-miR-374a	0.00107569	2.22049			Docetaxel	lnIC50	hsa-miR-208a	0.0352125	1.57355			Docetaxel	lnIC50	hsa-miR-372	0.0451343	1.57018			Erlotinib	IC50	SNRNP200	0.00393371	1.06278	PRISM
	Cisplatin	lnEC50	hsa-miR-374b	0.00394972	1.86925			Docetaxel	lnIC50	hsa-miR-184	0.0440073	1.58101			Erlotinib	IC50	hsa-miR-23b	0.00717885	0.367116			Erlotinib	EC50	SNRNP200	0.0323605	1.03159	PRISM
	Cisplatin	EC50	hsa-miR-30e	0.00948507	1.84437			Erlotinib	lnIC50	hsa-miR-525-3p	0.017342	0.416846			Erlotinib	IC50	hsa-miR-361-3p	0.0114922	0.556743			Gefitinib	lnIC50	COPA	0.00175139	1.0597	GDSC1
	Cisplatin	EC50	hsa-miR-374b	0.0118737	1.60727			Erlotinib	IC50	hsa-miR-142-3p	0.0384697	0.451607			Erlotinib	IC50	hsa-miR-192	0.0141448	0.40607			Gefitinib	IC50	COPA	0.00218008	1.07695	GDSC1
	Cisplatin	lnEC50	hsa-miR-324-5p	0.0130631	1.82254			Erlotinib	lnIC50	hsa-miR-125a-3p	0.0394467	64.3366			Erlotinib	IC50	hsa-miR-197	0.0161421	0.48616			Paclitaxel	lnIC50	NUP205	0.0246028	0.927201	GDSC2
	Cisplatin	IC50	hsa-miR-380	0.0236939	1.37636			Etoposide	lnIC50	hsa-miR-134	0.0476295	1.20626			Erlotinib	IC50	hsa-miR-141	0.0288635	0.335169			Pemetrexed	IC50	RAN	0.000845141	0.939069	GDSC1
	Cisplatin	IC50	hsa-miR-220b	0.0302866	1.66155			Gefitinib	lnIC50	hsa-miR-423-3p	0.00545273	1.85632			Erlotinib	lnIC50	hsa-miR-29b	0.0309964	2.38689			Pemetrexed	IC50	SNRPD1	0.000895043	0.883899	GDSC1
	Cisplatin	lnEC50	hsa-miR-222	0.0345923	1.87774			Gefitinib	lnIC50	hsa-miR-29b	0.0171954	2.95416			Erlotinib	IC50	hsa-miR-30e	0.0368766	0.441693			Pemetrexed	lnIC50	RAN	0.00352926	0.954132	GDSC1
	Cisplatin	lnEC50	hsa-miR-29b	0.0351753	2.07043			Gefitinib	lnIC50	hsa-miR-206	0.0190893	2.62036			Erlotinib	IC50	hsa-miR-374a	0.0383342	0.57105			Pemetrexed	lnIC50	SNRPD1	0.0112691	0.924971	GDSC1
	Cisplatin	EC50	hsa-miR-141	0.0364473	2.16392			Gefitinib	lnIC50	hsa-miR-423-5p	0.0273242	1.67752			Gefitinib	lnIC50	hsa-miR-222	0.0169821	2.37583
	Cisplatin	lnEC50	hsa-miR-324-3p	0.0433085	2.63789			Gefitinib	lnIC50	hsa-miR-375	0.0393837	2.44111			Gefitinib	lnIC50	hsa-miR-125a-5p	0.018129	2.96281
	Cisplatin	lnIC50	hsa-miR-380	0.0448638	1.33458			Gemcitabine	lnIC50	hsa-miR-208a	0.0429258	1.33832			Gefitinib	lnIC50	hsa-miR-188-3p	0.018572	1.9176
	Cisplatin	EC50	hsa-miR-199b-5p	0.0490079	1.46917			Pemetrexed	lnIC50	hsa-miR-30e	0.0270511	2.09645			Gefitinib	lnIC50	hsa-miR-329	0.0233636	2.35488
	Cisplatin	EC50	hsa-miR-453	0.0491614	1.17784			Pemetrexed	IC50	hsa-miR-133b	0.0328225	1.49588			Gefitinib	IC50	hsa-miR-29b	0.025232	2.70294
	Docetaxel	lnIC50	hsa-miR-125a-3p	0.00839481	1.53125			Vinorelbine	lnIC50	hsa-miR-206	0.0404808	2.18687			Gefitinib	IC50	hsa-miR-141	0.0265838	0.253451
	Docetaxel	lnIC50	hsa-miR-224	0.0134096	1.57876										Gefitinib	lnIC50	hsa-miR-33a	0.0367008	1.36166
	Docetaxel	lnIC50	hsa-miR-511	0.0192354	1.27097										Gefitinib	lnIC50	hsa-miR-98	0.0420899	2.52238
	Docetaxel	IC50	hsa-miR-125a-3p	0.0286838	1.5332										Gefitinib	lnIC50	hsa-miR-361-5p	0.0427482	1.89882
	Docetaxel	IC50	hsa-miR-423-5p	0.0421449	0.694948										Gefitinib	lnIC50	hsa-miR-29b	0.0442907	1.88533
	Docetaxel	lnEC50	hsa-miR-374b	0.0487066	0.757487										Gefitinib	IC50	hsa-miR-188-3p	0.0471423	1.95518
	Erlotinib	lnIC50	hsa-miR-142-5p	0.00223381	15.6088										Gemcitabine	lnIC50	hsa-miR-453	0.0163946	1.28828
	Erlotinib	lnIC50	hsa-miR-511	0.00345458	1.57464										Gemcitabine	lnIC50	hsa-miR-188-5p	0.0229697	1.20903
	Erlotinib	IC50	hsa-miR-511	0.00447014	1.47486										Gemcitabine	lnIC50	hsa-miR-372	0.0263609	1.63426
	Erlotinib	lnIC50	hsa-miR-19b	0.0161157	2.34312										Gemcitabine	lnIC50	hsa-miR-134	0.0296987	1.24764
	Erlotinib	EC50	hsa-miR-136	0.0165461	0.529494										Gemcitabine	lnIC50	hsa-miR-373	0.0330852	1.592
	Erlotinib	lnIC50	hsa-miR-206	0.0180721	2.4525										Paclitaxel	lnIC50	hsa-miR-30e	0.001342	2.996
	Erlotinib	IC50	hsa-miR-384	0.0235445	1.25979										Paclitaxel	lnIC50	hsa-miR-134	0.00754371	1.26881
	Erlotinib	lnIC50	hsa-miR-33b	0.0276378	1.56932										Paclitaxel	lnIC50	hsa-miR-453	0.00810799	1.2701
	Erlotinib	IC50	hsa-miR-485-5p	0.0373136	1.31199										Paclitaxel	IC50	hsa-miR-220a	0.0144592	0.602262
	Erlotinib	lnIC50	hsa-miR-374a	0.0378182	1.75633										Paclitaxel	IC50	hsa-miR-220b	0.0149958	2.00694
	Erlotinib	lnIC50	hsa-miR-374b	0.0415221	1.62877										Paclitaxel	IC50	hsa-miR-129-3p	0.0155804	2.63271
	Erlotinib	EC50	hsa-miR-200c	0.0419836	0.574969										Paclitaxel	IC50	hsa-miR-197	0.0170089	2.77993
	Erlotinib	IC50	hsa-miR-142-5p	0.0427034	8.93618										Paclitaxel	lnIC50	hsa-miR-129-5p	0.0224935	1.56661
	Erlotinib	IC50	hsa-miR-525-3p	0.0452952	1.21686										Paclitaxel	IC50	hsa-miR-329	0.0250368	2.34215
	Erlotinib	lnIC50	hsa-miR-373	0.0454189	1.31409										Paclitaxel	IC50	hsa-miR-361-5p	0.025588	2.11227
	Etoposide	lnIC50	hsa-miR-208a	0.00604723	1.36952										Paclitaxel	IC50	hsa-miR-196a	0.0290685	2.32172
	Etoposide	lnIC50	hsa-miR-453	0.0171039	1.26062										Paclitaxel	lnIC50	hsa-miR-222	0.0297832	2.05093
	Etoposide	lnIC50	hsa-miR-138	0.0188183	2.15021										Paclitaxel	IC50	hsa-miR-125a-3p	0.0304017	2.04495
	Etoposide	lnEC50	hsa-miR-23b	0.022726	0.469535										Paclitaxel	lnIC50	hsa-miR-30c	0.0317828	2.05075
	Etoposide	lnEC50	hsa-miR-30c	0.0241222	0.630922										Paclitaxel	lnIC50	hsa-miR-329	0.0381788	1.54364
	Etoposide	IC50	hsa-miR-208a	0.0479956	1.31943										Paclitaxel	lnIC50	hsa-miR-324-5p	0.0496662	1.93687
	Gefitinib	lnIC50	hsa-miR-125a-5p	0.00559208	2.05923										Vinorelbine	lnIC50	hsa-miR-453	0.00556172	1.37099
	Gefitinib	lnIC50	hsa-miR-19b	0.0112283	2.15586										Vinorelbine	lnIC50	hsa-miR-129-5p	0.0248154	1.62255
	Gefitinib	lnIC50	hsa-miR-195	0.0125065	1.5073										Vinorelbine	lnIC50	hsa-miR-329	0.0309625	2.19031
	Gefitinib	lnIC50	hsa-miR-220b	0.0219211	1.56488										Vinorelbine	lnIC50	hsa-miR-184	0.0397412	1.61408
	Gefitinib	lnEC50	hsa-miR-29b	0.0242449	1.59415										Vinorelbine	lnIC50	hsa-miR-208a	0.0493037	1.50397
	Gefitinib	lnIC50	hsa-miR-222	0.0265553	2.04428
	Gefitinib	lnEC50	hsa-miR-126	0.0281258	1.39894
	Gefitinib	lnIC50	hsa-miR-142-5p	0.0346082	6.53248
	Gefitinib	EC50	hsa-miR-222	0.0389617	1.72479
	Gefitinib	lnIC50	hsa-miR-30e	0.0459668	2.18469
	Gefitinib	lnEC50	hsa-miR-155	0.0492546	1.66048
	Gefitinib	IC50	hsa-miR-520d-5p.hsa-miR-527.hsa-miR-518a-5p	0.0495572	0.72473
	Gemcitabine	IC50	hsa-miR-493	0.00114618	0.630608
	Gemcitabine	EC50	hsa-miR-155	0.0020619	0.488911
	Gemcitabine	EC50	hsa-miR-361-5p	0.00217467	0.50242
	Gemcitabine	IC50	hsa-miR-485-5p	0.00366949	0.634427
	Gemcitabine	IC50	hsa-miR-155	0.00682705	0.460567
	Gemcitabine	EC50	hsa-miR-19b	0.0122319	0.506883
	Gemcitabine	EC50	hsa-miR-29b	0.0140545	0.432999
	Gemcitabine	IC50	hsa-miR-129-3p	0.0141376	0.361877
	Gemcitabine	lnEC50	hsa-miR-208a	0.0154925	0.769197
	Gemcitabine	lnEC50	hsa-miR-133b	0.0188353	0.700286
	Gemcitabine	EC50	hsa-miR-324-5p	0.0192764	0.65015
	Gemcitabine	IC50	hsa-miR-29b	0.0196828	0.377941
	Gemcitabine	IC50	hsa-miR-220a	0.0196949	0.799516
	Gemcitabine	lnEC50	hsa-miR-208b	0.0233786	0.748121
	Gemcitabine	IC50	hsa-miR-379	0.0258011	0.538842
	Gemcitabine	EC50	hsa-miR-493	0.0391388	0.606716
	Gemcitabine	IC50	hsa-miR-208b	0.0392049	0.638545
	Gemcitabine	EC50	hsa-miR-129-3p	0.0418568	0.490914
	Gemcitabine	lnIC50	hsa-miR-324-5p	0.0435872	0.68741
	Gemcitabine	EC50	hsa-miR-208a	0.0471967	0.764026
	Gemcitabine	lnIC50	hsa-miR-195	0.0473835	0.794093
	Paclitaxel	EC50	hsa-miR-374b	0.000678778	0.472
	Paclitaxel	lnEC50	hsa-miR-220c	0.00471241	0.748285
	Paclitaxel	lnIC50	hsa-miR-324-3p	0.0197551	0.705872
	Paclitaxel	EC50	hsa-miR-433	0.0202533	1.63024
	Paclitaxel	lnEC50	hsa-miR-329	0.0426053	1.47117
	Paclitaxel	lnEC50	hsa-miR-485-5p	0.0489787	0.83532
	Vinorelbine	lnEC50	hsa-miR-125a-5p	0.00199394	2.04209
	Vinorelbine	EC50	hsa-miR-125a-5p	0.00658555	1.95127
	Vinorelbine	IC50	hsa-miR-125a-5p	0.0109794	1.72786
	Vinorelbine	lnIC50	hsa-miR-125a-5p	0.0114887	1.69792
	Vinorelbine	lnEC50	hsa-miR-224	0.0159115	1.72344
	Vinorelbine	lnEC50	hsa-miR-222	0.018031	1.8924
	Vinorelbine	IC50	hsa-miR-224	0.0193381	1.72438
	Vinorelbine	lnEC50	hsa-miR-126	0.0193969	1.61479
	Vinorelbine	lnIC50	hsa-miR-224	0.0216257	1.61838
	Vinorelbine	EC50	hsa-miR-222	0.0247139	1.96844
	Vinorelbine	EC50	hsa-miR-224	0.0298024	1.78332
	Vinorelbine	lnEC50	hsa-miR-134	0.0339483	0.84159
	Vinorelbine	lnEC50	hsa-miR-181c	0.0360404	1.46012
	Vinorelbine	IC50	hsa-miR-126	0.0369384	1.56185
	Vinorelbine	IC50	hsa-miR-222	0.039075	1.74351
	Vinorelbine	lnEC50	hsa-miR-192	0.0403432	3.54804
	Vinorelbine	IC50	hsa-miR-192	0.0457782	3.86788
	Vinorelbine	EC50	hsa-miR-126	0.0480161	1.53388
	Vinorelbine	EC50	hsa-miR-181c	0.0494626	1.42168
	Vinorelbine	EC50	hsa-miR-192	0.0499138	4.2767
