# Supplementary material for: Identification of Prognostic and Chemopredictive microRNAs for Non-Small-Cell Lung Cancer by Integrating SEER-Medicare Data
Source: Int J Mol Sci. 2021 Jul 17;22(14):7658. doi: 10.3390/ijms22147658 (PMC8306800; doi:10.3390/ijms22147658)
Supplement: Supplementary file 1 [file ijms-22-07658-s001.zip › S2.xlsx]

## Sheet: TarBase target genes
Target genes that have interactions with hsa-miR-142-3p retrieved from TarBase (v7.0 & v8.0).
TarBase v7.0	http://snf-515788.vm.okeanos.grnet.gr/index.php	Accessed on 2021/5/5
TarBase v8.0	https://carolina.imis.athena-innovation.gr/diana_tools/web/index.php?r=tarbasev8	Accessed on 2021/5/5
Gene
ABCC5
ABCC9
ABCG2
AC012123.1
ACBD3
ACBD5
ACSL1
ADAM22
ADNP
ADNP2
AEBP2
AFF1
AFF4
AGBL2
AGPAT6
AGTR2
AHCYL2
AHRR
AKIRIN2
AKT1S1
AKT2
ALAD
ALAS1
ALCAM
ALDH9A1
ALDOA
AMMECR1
ANKFY1
ANKRD13C
ANKRD40
ANKRD42
ANKRD44
ANKRD50
ANLN
AP3B1
AP3S2
AP4B1
APOBEC3C
ARCN1
ARF4
ARG2
ARHGAP12
ARID5B
ARL10
ARL14EP
ARL15
ARL5A
ARL6IP6
ARMCX2
ARNTL
ARPC1A
ARPC1B
ARRDC3
ASB7
ASCC3
ASH1L
ASPM
ATF2
ATF7IP
ATG3
ATG7
ATM
ATP1B1
ATP2A2
ATXN1
ATXN1L
BACH1
BAZ2A
BCL10
BIRC6
BMP8A
BMPR2
BNC2
BOD1
BPTF
BRD8
BRIX1
BRK1
BRMS1L
BTN2A2
BTNL9
C11orf16
C11orf54
C16orf70
C16orf72
C18orf25
C1orf85
C2
C21orf33
C4BPB
C4orf32
C5orf24
C5orf51
C6orf47
C7orf31
C9orf72
CA11
CA5B
CAAP1
CALCOCO1
CALCOCO2
CALR
CAP1
CAPRIN1
CAPZB
CARKD
CASK
CASP8
CAST
CBLN3
CBX2
CC2D1B
CCDC28B
CCDC47
CCDC6
CCDC94
CCNE1
CCNJ
CCNT2
CCR6
CD47
CDC6
CDCA4
CDKN1B
CELF2
CENPK
CEP350
CEP97
CERS6
CFL2
CFLAR
CHD1
CHERP
CHGB
CHID1
CHM
CHMP7
CHST1
CHST11
CIITA
CITED2
CKAP2
CLCN5
CLDN12
CLDND1
CLEC4D
CLIC2
CLIC4
CLOCK
CLTA
CLUAP1
CMPK1
CNBP
CNIH4
CNOT4
COG3
COPA
COPG1
COPS7A
CPOX
CREB3L2
CREB5
CRH
CRK
CS
CSDE1
CSE1L
CSNK1E
CTNNB1
CTNND1
CTTN
CUX1
CXADR
CYB5B
CYP2R1
DAG1
DCAF10
DCAF16
DCBLD2
DCP1A
DCTN2
DCTN4
DCUN1D4
DDHD1
DGKH
DHX57
DIAPH2
DICER1
DIRC2
DIS3
DMTF1
DNAAF2
DNAJB4
DOCK10
DOT1L
DPY19L4
DTD1
DUSP16
DUSP7
DYRK1A
E2F2
E2F5
ECHDC1
EDEM3
EDRF1
EEF1A1
EI24
EIF2A
EIF2AK2
EIF2S1
EIF3B
EIF3E
EIF3L
EIF4E
EIF4G3
EIF5B
ELF1
ELK3
ELL2
ENAH
ENPP4
ENTPD1
EP400
EPHA2
EPM2AIP1
ERO1L
ERP44
ETNK2
EVI2B
EVI5
EXOSC2
FAM102A
FAM105A
FAM114A1
FAM127A
FAM13A
FAM160B1
FAM177A1
FAM208B
FAM209A
FAM216A
FAM218A
FAM222B
FAM46A
FAM65A
FAM83D
FAM98A
FAT1
FBF1
FBXO28
FBXO3
FBXO7
FBXO8
FGFR1OP
FIGNL1
FITM2
FKBP11
FKBP2
FLT1
FLVCR1
FMR1
FNDC3A
FNDC3B
FNIP2
FOCAD
FOXF2
FOXK2
FRMD4A
FSTL5
FYCO1
FZD7
GAB1
GAN
GATC
GCNT2
GFPT1
GID4
GIGYF1
GLCCI1
GLDC
GLT8D1
GMPPA
GNAQ
GNAS
GNPNAT1
GOLGA1
GOLGA4
GOLGA5
GOLM1
GPC4
GPD1L
GPR180
GRK4
GRTP1
GSK3A
GTF2H1
GTF3C4
GUCY1B3
HCFC1
HCFC2
HCLS1
HEBP2
HECTD1
HECW2
HELLS
HERPUD1
HGS
HIBCH
HIP1
HIPK1
HIPK3
HIST1H2BD
HIST1H4D
HIST2H2BE
HMGA1
HNRNPA2B1
HNRNPC
HNRNPD
HNRNPL
HNRNPR
HOXA13
HS2ST1
HSBP1
HSDL1
HSFY2
HSPA1B
HUWE1
ICK
IDH1
IDI1
IFI30
ILF2
ILF3
INCENP
INPP5A
INSIG2
IP6K1
IPMK
IPO11
IPO7
IRAK1
IRF2BP1
IRF4
ITGA8
ITGAV
ITGB8
JAK3
JMY
JUNB
KAT6A
KCND3
KCNJ14
KCTD12
KCTD13
KCTD7
KDELR1
KDELR2
KDM3B
KDM5C
KHSRP
KIAA0319L
KIAA1191
KIAA1432
KIAA1468
KIAA2018
KIF1C
KIF5B
KLF13
KLF4
KLHL15
KLHL20
KLHL24
KMT2A
KMT2D
KNTC1
KRIT1
KRTAP4-5
KTI12
KTN1
LAMP2
LAP3
LATS1
LCOR
LCORL
LENG8
LGR5
LIN7C
LIPA
LITAF
LMAN1
LMBRD2
LMO4
LRP8
LRRC1
LRRC47
LXN
LYN
LYRM5
LYST
MALT1
MAMDC2
MAML2
MAN1A1
MAN1A2
MANBAL
MAPK13
MAPK6
MAPK8IP3
MARCH7
MARCH8
MBD6
MCC
MCFD2
MDM2
ME1
MEDAG
MEF2A
MEGF9
MELK
MEPCE
MESP2
METAP2
MFHAS1
MFSD10
MFSD3
MGAT4A
MIER1
MINPP1
MKL2
MKLN1
MLXIP
MMD
MMGT1
MOB4
MORF4L1
MORF4L2
MPC2
MRFAP1
MRGPRX1
MROH7
MRPL23
MSH6
MT-ATP6
MTCH1
MT-CO2
MTHFR
MTIF3
MTMR2
MT-ND1
MT-ND2
MT-ND4
MT-ND5
MTUS1
MUSK
MYH9
MYO1C
NAA15
NAP1L2
NCKAP1
NDUFA5
NDUFV3
NEFH
NELFB
NETO2
NF1
NFIA
NFIB
NHLRC2
NIN
NINJ2
NLN
NME1
NOL4L
NOP10
NPLOC4
NR1D2
NR2C1
NR2C2
NR2F6
NR3C1
NRROS
NSDHL
NSFL1C
NT5DC2
NUCKS1
NUFIP2
NUP205
NUP210
NUPL1
OAS3
OGFOD1
OSBP
OSBPL8
OST4
OXR1
P4HA1
PABPN1
PACRGL
PAFAH1B2
PARP1
PATZ1
PBX1
PCDH10
PCDHB14
PCDHB15
PCDHGA10
PCDHGA2
PCGF3
PCMTD1
PCMTD2
PCSK1
PDE7A
PDIK1L
PDLIM1
PDZD11
PDZD8
PEA15
PELI1
PFKM
PHACTR1
PHIP
PHLDB2
PIAS2
PIK3CD
PIK3R2
PIK3R5
PIK3R6
PITPNB
PITPNC1
PJA2
PKN2
PLOD1
PLXNB2
PNMA5
PNO1
POGZ
POT1
POU2F2
PPAP2B
PPAPDC1B
PPFIA1
PPIL4
PPM1B
PPP1R10
PPP1R15B
PPP1R2
PPP2R1A
PPP2R2A
PPP2R2C
PPP3R1
PRC1
PRDM1
PRDM2
PRKCD
PRKDC
PROM1
PRPF8
PRRC2C
PSMA4
PSMB5
PSMB8
PSMD12
PSMD3
PTAR1
PTGS2
PTPN11
PTPRF
PTPRJ
PUM1
PURB
QSER1
R3HDM2
RAB10
RAB11FIP1
RAB11FIP2
RAB12
RAB14
RAB1A
RAB29
RAB3A
RAB3IP
RAB40B
RABGAP1L
RAC1
RAN
RARG
RASSF8
RB1CC1
RBM26
RBM27
RBM47
RBM8A
RBMS1
RERE
RFK
RFWD2
RFX7
RGL2
RGS5
RHEB
RHOBTB3
RICTOR
RINT1
RMND5A
RNF126
RNF170
RNF44
RNF7
ROCK2
RP11-463D19.2
RPE
RPL27
RPL30
RPRD1A
RPS11
RPS29
RRAGA
RREB1
RRM2B
SAMD12
SCAMP1
SCNN1A
SDCCAG3
SEC16A
SEC24B
SECISBP2
SEMA7A
SERP1
SESN1
SETD5
SETX
SF3A1
SF3B1
SH2D1A
SIGLEC10
SIK2
SIX4
SKIV2L2
SKP2
SLC11A2
SLC17A5
SLC23A2
SLC30A9
SLC33A1
SLC35F5
SLC37A3
SLC38A1
SLC39A10
SLC6A4
SLC7A11
SLIRP
SMAD4
SMAD7
SMCHD1
SMG1
SMIM15
SND1
SNRNP200
SNRPD1
SNX16
SNX18
SNX19
SNX3
SOGA1
SPG20
SPPL2A
SRGAP1
SSX2IP
ST6GAL1
ST6GALNAC1
STAM2
STARD9
STAU1
STRN3
STS
STX12
STX16
STXBP4
SUCO
SUPT7L
SYNCRIP
SYPL1
SYT4
TAB2
TAGAP
TAOK1
TAS2R7
TBRG1
TCEANC
TCEB3
TECR
TET3
TEX2
TFB1M
TFG
TGFBR1
THAP6
THOC5
TIPARP
TIRAP
TLR5
TMBIM6
TMED7
TMEM123
TMEM136
TMEM167A
TMEM170B
TMEM179B
TMEM181
TMEM245
TMEM259
TMEM39B
TMEM59
TMEM60
TMPO
TMTC3
TNIP3
TNKS
TNRC6A
TNRC6B
TOB1
TPD52
TPP2
TPSG1
TRIM14
TRIM24
TRIM33
TRIM36
TRIM37
TSC1
TSC22D3
TSEN34
TSPAN3
TSPAN6
TSPYL1
TUBAL3
TULP4
TWF1
TWSG1
TXLNA
UBE2K
UBE2W
UBLCP1
UBP1
UBR4
UGT2B17
USP22
USP31
USP33
USP54
USP6NL
UTP14C
UTP18
UTRN
VAPA
VAV2
VCPIP1
VEZT
VIPAS39
VKORC1
VKORC1L1
VPS13B
VPS37C
VPS54
VRK1
VSIG1
VWA1
WASL
WDR12
WDR4
WHSC1
WHSC1L1
XIAP
XPO1
XPO5
YEATS2
YES1
ZBTB1
ZBTB10
ZBTB14
ZBTB20
ZBTB3
ZBTB41
ZC3H12C
ZC3H7A
ZCCHC14
ZEB1
ZEB2
ZFP36L1
ZFP36L2
ZFP91
ZFYVE20
ZKSCAN1
ZMAT3
ZMYND8
ZNF10
ZNF100
ZNF107
ZNF117
ZNF12
ZNF217
ZNF233
ZNF236
ZNF24
ZNF253
ZNF254
ZNF267
ZNF281
ZNF397
ZNF420
ZNF43
ZNF430
ZNF431
ZNF432
ZNF438
ZNF451
ZNF484
ZNF493
ZNF518B
ZNF529
ZNF549
ZNF562
ZNF587B
ZNF608
ZNF609
ZNF620
ZNF626
ZNF644
ZNF652
ZNF675
ZNF680
ZNF701
ZNF703
ZNF708
ZNF714
ZNF724P
ZNF730
ZNF737
ZNF816
ZNF91
ZNF98
ZYG11B

## Sheet: Dependency score
	For all available hsa-miR-142 target genes (included in data sheet "TarBase target genes"),										For genes having a significant dependency score in 100% of cell lines in both CRISPR-Cas9 and RNAi,
	the number of cell lines with a significant dependency score in CRISPR-Cas9										those with a significant correlation with hsa-miR-142 in TCGA are shown in the following table.
	and RNAi is shown in the following table.										No significant correlation was found in CCLE.
	A dependency score is defined as significant if < −0.5.
	Gene	Number of cell lines with significant dependency score in CRISPR-Cas9 data	Number of cell lines with significant dependency score in RNAi data								Gene	R	p-value
	ARCN1	78	92								COPA	-0.169314	9.0039e-08
	COPA	78	92								SNRNP200	-0.135209	2.06572e-05
	CSE1L	78	92								ARCN1	-0.132135	3.18256e-05
	NUP205	78	92								SF3B1	-0.0710665	0.0257216
	RAN	78	92								NUP205	0.133478	2.63793e-05
	RPS11	78	92								CSE1L	0.151661	1.73999e-06
	SF3B1	78	92								SNRPD1	0.165588	1.72782e-07
	SNRNP200	78	92								RPS11	0.172488	5.10895e-08
	SNRPD1	78	92								RAN	0.292996	5.95628e-21
	PABPN1	78	91
	PSMD12	78	91
	RBM8A	78	91
	RPS29	78	91
	SF3A1	78	91
	HNRNPC	76	92
	PSMA4	78	90
	SMG1	78	89
	EIF3E	78	88
	EIF4E	78	88
	HNRNPL	76	89
	PRPF8	78	85
	PSMD3	78	85
	ATP2A2	78	81
	CAPZB	78	76
	EIF3B	78	73
	RPL27	78	73
	XPO1	78	72
	EIF2S1	78	70
	PSMB5	77	71
	WDR12	78	69
	PRC1	78	67
	EEF1A1	78	66
	IPO7	78	64
	HUWE1	73	66
	NAA15	78	61
	PPP2R1A	74	63
	METAP2	71	61
	NELFB	78	53
	COPG1	75	55
	PNO1	41	89
	BRIX1	78	51
	UBR4	78	45
	THOC5	77	44
	RINT1	62	57
	HCFC1	73	45
	CMPK1	77	31
	ALDOA	77	28
	RPL30	52	53
	YEATS2	73	31
	CHMP7	71	28
	BPTF	58	40
	IPO11	78	16
	PTPN11	53	40
	EIF5B	1	91
	EXOSC2	78	14
	ILF3	78	14
	SKIV2L2	NA	92
	RAC1	59	32
	CHERP	78	11
	CDC6	77	9
	PPP1R10	78	8
	PPP1R15B	75	10
	INCENP	77	7
	ILF2	78	5
	CENPK	78	3
	EP400	78	3
	CNIH4	78	2
	NPLOC4	78	1
	SKP2	63	16
	DCTN2	77	1
	DIS3	78	0
	LENG8	76	2
	MEPCE	78	NA
	NOP10	78	0
	PPP1R2	78	0
	RPE	78	0
	UTP18	78	NA
	AKIRIN2	77	NA
	GTF2H1	76	1
	KTI12	77	0
	XPO5	77	NA
	COG3	76	0
	PPIL4	76	0
	BIRC6	36	38
	CAP1	68	6
	SEC16A	74	0
	ARF4	58	15
	HGS	69	3
	ZNF253	72	0
	NHLRC2	71	0
	ITGAV	49	21
	MOB4	69	0
	ANLN	60	8
	DCTN4	68	0
	CFLAR	55	12
	TSEN34	66	0
	DICER1	64	0
	HMGA1	63	0
	FGFR1OP	61	0
	CPOX	60	0
	GTF3C4	59	0
	POGZ	57	0
	NCKAP1	48	8
	RHEB	41	15
	MMGT1	53	0
	VEZT	53	0
	VRK1	52	1
	HECTD1	51	1
	CSDE1	46	4
	HNRNPR	50	0
	MYH9	44	6
	BRD8	49	0
	POT1	47	0
	SLC39A10	46	1
	CS	43	2
	RAB10	44	1
	C16orf72	44	NA
	MRPL23	42	NA
	WDR4	42	NA
	ZNF217	42	0
	EIF3L	40	1
	PTAR1	41	0
	ZFP36L1	22	19
	RFK	40	0
	KMT2D	39	0
	SUCO	39	0
	RRAGA	37	0
	SRGAP1	0	37
	ZMYND8	37	0
	PRKDC	NA	36
	ZNF236	36	0
	ASPM	35	0
	HIST2H2BE	34	0
	NLN	0	34
	OSBP	33	1
	RICTOR	31	1
	RMND5A	31	1
	TWF1	32	0
	PUM1	22	9
	TIPARP	28	3
	OST4	30	NA
	PPP2R2A	26	4
	VPS37C	30	NA
	VPS54	30	0
	OGFOD1	29	0
	TMEM167A	29	NA
	CEP97	28	NA
	NDUFA5	24	4
	BRK1	27	0
	CCDC6	23	0
	ZNF24	23	0
	ADNP	20	2
	CLIC4	0	22
	VCPIP1	22	0
	CHD1	11	10
	SETD5	21	NA
	SYNCRIP	21	0
	GFPT1	20	0
	GNPNAT1	20	0
	RRM2B	0	20
	SLC30A9	12	8
	SLC33A1	17	3
	CYB5B	19	0
	GATC	19	NA
	HNRNPA2B1	19	0
	JUNB	19	0
	KNTC1	13	5
	PPP3R1	0	17
	CTNNB1	5	10
	SLIRP	2	13
	UBE2K	15	0
	AMMECR1	0	14
	CKAP2	14	0
	PHIP	4	10
	TFB1M	14	0
	TRIM37	14	0
	CRK	12	1
	GNAQ	13	0
	PKN2	13	0
	CTNND1	2	10
	RREB1	10	1
	ZEB1	11	0
	KMT2A	10	0
	MDM2	10	0
	PPFIA1	1	9
	RFWD2	NA	10
	VKORC1L1	10	0
	CERS6	0	9
	GUCY1B3	NA	9
	MUSK	0	9
	TFG	8	1
	ZFP36L2	9	0
	AP3B1	8	0
	ASCC3	6	2
	CAPRIN1	8	0
	FAM216A	0	8
	KHSRP	4	4
	KLHL24	0	8
	RB1CC1	7	1
	RBM27	8	NA
	TECR	8	0
	ASH1L	3	4
	CCNE1	5	2
	FBXO28	7	NA
	RAB14	6	1
	RBM47	2	5
	SAMD12	4	3
	SETX	7	0
	TNIP3	0	7
	ALAD	6	0
	CALCOCO1	6	NA
	DYRK1A	6	0
	FIGNL1	6	0
	GOLGA4	2	4
	KAT6A	3	3
	KCND3	6	0
	KLF4	1	5
	RAB3A	6	0
	COPS7A	2	3
	FITM2	5	NA
	FOCAD	2	3
	FOXK2	0	5
	HNRNPD	5	0
	HSPA1B	4	1
	NINJ2	0	5
	PTPRF	2	3
	SYT4	0	5
	TNKS	0	5
	UTP14C	0	5
	ZC3H7A	5	0
	ZNF100	5	0
	ANKRD40	4	0
	ARNTL	3	1
	ATXN1	2	2
	BTNL9	0	4
	C16orf70	4	NA
	FBXO7	4	0
	GAB1	4	0
	KDM5C	4	0
	LIN7C	3	1
	MORF4L2	0	4
	PRRC2C	3	1
	STRN3	4	0
	TPP2	0	4
	VWA1	4	0
	ZBTB3	4	0
	ZNF680	4	0
	ALAS1	3	0
	ARPC1B	0	3
	BRMS1L	3	0
	CALR	3	0
	CBLN3	3	NA
	EI24	NA	3
	ERP44	3	0
	FAM83D	3	NA
	FZD7	0	3
	GAN	3	0
	GID4	3	NA
	GIGYF1	3	0
	HIST1H2BD	3	0
	HSBP1	3	0
	IFI30	2	1
	LAP3	3	0
	LRP8	3	0
	MANBAL	1	2
	NME1	1	2
	NSFL1C	1	2
	PIK3R2	3	0
	SECISBP2	3	0
	TAB2	1	2
	TMEM245	0	3
	TSC1	2	1
	WASL	1	2
	ZNF714	3	0
	ZNF91	3	0
	AKT2	2	0
	ALDH9A1	0	2
	ATF7IP	2	0
	ATG3	2	0
	ATM	2	0
	BMP8A	0	2
	BOD1	2	NA
	C4BPB	2	0
	CBX2	2	0
	CEP350	2	0
	CHID1	1	1
	CLDN12	1	1
	CLDND1	1	1
	CNBP	2	0
	DOT1L	1	1
	E2F5	0	2
	EDRF1	1	1
	EIF2A	2	0
	FAM114A1	1	1
	FAM177A1	2	0
	FAM208B	2	NA
	FBXO3	2	0
	FLVCR1	2	0
	HOXA13	2	0
	HS2ST1	2	0
	IDH1	2	0
	INPP5A	2	0
	KDELR2	2	0
	LGR5	0	2
	LRRC1	2	0
	MAPK6	2	0
	MBD6	2	0
	MKLN1	2	0
	MROH7	2	0
	NDUFV3	0	2
	NEFH	0	2
	NR2F6	1	1
	NT5DC2	0	2
	NUP210	1	1
	PARP1	1	1
	PCMTD2	2	0
	PJA2	0	2
	PPM1B	0	2
	RARG	2	0
	RNF126	2	NA
	SMAD4	0	2
	SUPT7L	2	0
	TMBIM6	0	2
	TMEM39B	2	NA
	TMPO	2	0
	UGT2B17	0	2
	USP22	2	0
	VAPA	2	0
	ZEB2	2	0
	ZNF281	2	0
	ZNF609	1	1
	ZNF737	0	2
	ZYG11B	2	NA
	ACBD3	1	0
	ACBD5	1	0
	AGBL2	1	0
	ANKFY1	1	0
	ANKRD13C	1	0
	AP3S2	1	0
	ARHGAP12	1	0
	ARL10	1	0
	ARL5A	0	1
	ARL6IP6	1	NA
	ARMCX2	0	1
	BACH1	1	0
	BAZ2A	1	0
	C18orf25	0	1
	C6orf47	1	NA
	CASP8	1	0
	CCDC28B	1	0
	CCDC94	NA	1
	CD47	0	1
	CELF2	1	0
	CFL2	1	0
	CHM	1	0
	CHST1	1	0
	CNOT4	1	0
	CTTN	1	0
	DCAF10	1	0
	DHX57	1	0
	DNAAF2	1	0
	DOCK10	1	0
	E2F2	1	0
	ECHDC1	0	1
	FAM102A	1	NA
	FAM160B1	1	0
	FAM222B	1	0
	FNDC3B	1	0
	FNIP2	1	NA
	FOXF2	1	0
	FSTL5	0	1
	GLDC	0	1
	GLT8D1	1	0
	GOLGA1	1	0
	GRK4	1	0
	HIBCH	0	1
	HIPK1	1	0
	HIPK3	0	1
	IRF4	1	0
	KDELR1	1	0
	KDM3B	0	1
	KLF13	1	0
	KLHL15	1	0
	LCORL	1	0
	LRRC47	0	1
	MAML2	1	0
	MAN1A2	1	0
	MARCH8	1	NA
	ME1	1	0
	MEGF9	0	1
	MFHAS1	0	1
	MGAT4A	1	0
	MINPP1	1	0
	MLXIP	NA	1
	MORF4L1	0	1
	MPC2	1	0
	MRGPRX1	1	0
	MTCH1	1	0
	NF1	1	0
	NR2C2	1	0
	NR3C1	1	0
	NUCKS1	1	0
	OSBPL8	1	0
	P4HA1	0	1
	PCDHB15	1	0
	PCMTD1	1	0
	PHLDB2	1	0
	PIK3CD	1	0
	PIK3R5	0	1
	PITPNB	1	0
	PITPNC1	1	0
	RAB29	1	0
	RAB3IP	1	0
	RAB40B	1	0
	RBM26	1	0
	RNF44	1	0
	ROCK2	1	0
	SEC24B	1	0
	SEMA7A	0	1
	SESN1	1	0
	SH2D1A	0	1
	SLC35F5	0	1
	SLC38A1	1	0
	SMCHD1	1	NA
	STX12	1	0
	TAOK1	1	0
	TAS2R7	1	0
	TCEANC	1	NA
	TET3	1	NA
	TEX2	1	NA
	TGFBR1	1	0
	THAP6	0	1
	TIRAP	0	1
	TMEM123	0	1
	TMEM179B	1	0
	TOB1	1	0
	TRIM14	1	0
	TSPAN3	0	1
	USP33	1	0
	USP6NL	1	NA
	VAV2	1	0
	XIAP	1	0
	ZBTB1	1	0
	ZFP91	1	0
	ZKSCAN1	1	0
	ZMAT3	1	0
	ZNF254	1	0
	ZNF432	0	1
	ZNF675	1	0
	ZNF816	1	0
	ABCC5	0	0
	ABCC9	0	0
	ABCG2	0	0
	ACSL1	0	0
	ADAM22	0	0
	ADNP2	0	0
	AEBP2	0	0
	AFF1	0	0
	AFF4	0	0
	AGTR2	0	0
	AHCYL2	0	0
	AHRR	0	0
	AKT1S1	0	0
	ALCAM	0	0
	ANKRD42	0	NA
	ANKRD44	0	0
	ANKRD50	0	NA
	AP4B1	0	0
	APOBEC3C	0	0
	ARG2	0	0
	ARID5B	0	0
	ARL14EP	0	0
	ARL15	0	0
	ARPC1A	0	0
	ARRDC3	0	NA
	ASB7	0	0
	ATF2	0	0
	ATG7	0	0
	ATP1B1	0	0
	ATXN1L	0	NA
	BCL10	0	0
	BMPR2	0	0
	BNC2	0	0
	BTN2A2	0	0
	C11orf16	0	0
	C11orf54	0	NA
	C2	0	NA
	C4orf32	NA	0
	C5orf24	0	0
	C5orf51	0	0
	C7orf31	0	0
	C9orf72	0	0
	CA11	0	0
	CA5B	0	0
	CAAP1	0	NA
	CALCOCO2	0	0
	CASK	0	0
	CAST	0	0
	CC2D1B	0	NA
	CCDC47	0	0
	CCNJ	0	0
	CCNT2	0	0
	CCR6	0	0
	CDCA4	0	0
	CDKN1B	0	0
	CHGB	0	0
	CHST11	0	0
	CIITA	0	0
	CITED2	0	0
	CLCN5	0	0
	CLEC4D	0	0
	CLIC2	0	0
	CLOCK	0	0
	CLTA	0	0
	CLUAP1	0	NA
	CREB3L2	0	0
	CREB5	0	0
	CRH	0	0
	CSNK1E	0	0
	CUX1	0	0
	CXADR	0	0
	CYP2R1	0	0
	DAG1	0	0
	DCAF16	0	0
	DCBLD2	0	0
	DCP1A	NA	0
	DCUN1D4	0	0
	DDHD1	0	0
	DGKH	0	0
	DIAPH2	0	0
	DIRC2	0	0
	DMTF1	0	0
	DNAJB4	0	0
	DPY19L4	0	0
	DTD1	0	0
	DUSP16	0	0
	DUSP7	0	0
	EDEM3	0	0
	EIF2AK2	0	0
	EIF4G3	0	NA
	ELF1	0	0
	ELK3	0	0
	ELL2	0	0
	ENAH	0	0
	ENPP4	0	0
	ENTPD1	0	0
	EPHA2	0	0
	EPM2AIP1	0	0
	ETNK2	0	0
	EVI2B	0	0
	EVI5	0	0
	FAM105A	NA	0
	FAM13A	0	0
	FAM209A	0	NA
	FAM218A	0	0
	FAM98A	0	0
	FAT1	0	0
	FBF1	0	NA
	FBXO8	0	0
	FKBP11	0	0
	FKBP2	0	NA
	FLT1	0	0
	FMR1	0	0
	FNDC3A	0	0
	FRMD4A	0	0
	FYCO1	0	0
	GCNT2	0	0
	GLCCI1	0	0
	GMPPA	0	0
	GNAS	0	0
	GOLGA5	0	0
	GOLM1	0	0
	GPC4	0	0
	GPD1L	0	0
	GPR180	0	0
	GRTP1	0	0
	GSK3A	0	0
	HCFC2	0	0
	HCLS1	0	0
	HEBP2	0	0
	HECW2	0	0
	HELLS	0	0
	HERPUD1	0	0
	HIP1	0	NA
	HIST1H4D	0	0
	HSDL1	0	0
	ICK	0	0
	IDI1	0	0
	INSIG2	0	NA
	IP6K1	0	0
	IPMK	0	0
	IRAK1	0	0
	IRF2BP1	0	0
	ITGA8	0	0
	ITGB8	0	0
	JAK3	0	0
	JMY	0	0
	KCNJ14	0	0
	KCTD12	0	0
	KCTD13	0	0
	KCTD7	0	0
	KIAA0319L	0	0
	KIAA1191	0	0
	KIF1C	0	0
	KIF5B	0	0
	KLHL20	0	0
	KRIT1	0	0
	KRTAP4-5	NA	0
	KTN1	0	0
	LAMP2	0	0
	LATS1	0	0
	LCOR	0	0
	LIPA	0	0
	LITAF	0	0
	LMAN1	0	0
	LMBRD2	0	0
	LMO4	0	0
	LXN	0	0
	LYN	0	0
	LYST	0	0
	MALT1	0	0
	MAMDC2	0	0
	MAN1A1	0	0
	MAPK13	0	0
	MAPK8IP3	0	NA
	MARCH7	0	NA
	MCC	0	0
	MCFD2	0	0
	MEDAG	0	0
	MEF2A	0	0
	MELK	0	0
	MESP2	0	0
	MFSD10	0	NA
	MFSD3	0	NA
	MIER1	0	0
	MKL2	NA	0
	MMD	0	0
	MRFAP1	0	0
	MSH6	0	0
	MTHFR	0	0
	MTIF3	0	0
	MTMR2	0	0
	MTUS1	0	0
	MYO1C	0	0
	NAP1L2	0	0
	NETO2	0	0
	NFIA	0	0
	NFIB	0	0
	NIN	0	0
	NOL4L	0	0
	NR1D2	0	0
	NR2C1	0	0
	NRROS	0	0
	NSDHL	0	0
	NUFIP2	0	0
	OAS3	0	0
	OXR1	0	0
	PACRGL	0	0
	PAFAH1B2	0	0
	PATZ1	0	0
	PBX1	0	0
	PCDH10	0	0
	PCDHB14	0	0
	PCDHGA10	0	0
	PCDHGA2	0	0
	PCGF3	0	0
	PCSK1	0	0
	PDE7A	0	0
	PDIK1L	0	0
	PDLIM1	0	0
	PDZD11	0	0
	PDZD8	0	0
	PEA15	0	0
	PELI1	0	0
	PFKM	0	0
	PHACTR1	NA	0
	PIAS2	0	0
	PIK3R6	NA	0
	PLOD1	0	0
	PLXNB2	0	0
	PNMA5	0	0
	POU2F2	0	0
	PPP2R2C	0	0
	PRDM1	0	0
	PRDM2	0	0
	PRKCD	0	0
	PROM1	0	0
	PSMB8	0	0
	PTGS2	0	0
	PTPRJ	0	0
	PURB	0	0
	QSER1	0	0
	R3HDM2	0	0
	RAB11FIP1	0	0
	RAB11FIP2	0	0
	RAB12	0	NA
	RAB1A	0	0
	RABGAP1L	0	0
	RASSF8	0	0
	RBMS1	0	0
	RERE	0	0
	RGL2	0	0
	RGS5	0	0
	RHOBTB3	0	0
	RNF170	0	0
	RNF7	0	0
	RPRD1A	0	0
	SCAMP1	NA	0
	SCNN1A	0	0
	SERP1	0	0
	SIGLEC10	0	0
	SIK2	0	0
	SIX4	0	0
	SLC11A2	0	0
	SLC17A5	0	0
	SLC23A2	0	0
	SLC37A3	0	0
	SLC6A4	0	0
	SLC7A11	0	0
	SMAD7	0	0
	SMIM15	0	NA
	SND1	0	0
	SNX16	0	0
	SNX18	0	0
	SNX19	0	0
	SNX3	0	0
	SOGA1	0	NA
	SPPL2A	0	0
	SSX2IP	0	0
	ST6GAL1	0	0
	ST6GALNAC1	0	0
	STAM2	0	0
	STARD9	0	NA
	STAU1	0	0
	STS	0	0
	STX16	0	0
	STXBP4	0	0
	SYPL1	0	0
	TAGAP	0	0
	TBRG1	0	0
	TLR5	0	0
	TMED7	0	0
	TMEM136	0	0
	TMEM170B	0	NA
	TMEM181	0	NA
	TMEM259	0	0
	TMEM59	0	0
	TMEM60	0	0
	TMTC3	0	0
	TNRC6A	0	0
	TNRC6B	0	0
	TPD52	0	0
	TPSG1	0	0
	TRIM24	0	0
	TRIM33	0	0
	TRIM36	0	0
	TSC22D3	0	0
	TSPAN6	0	0
	TSPYL1	0	0
	TUBAL3	0	0
	TULP4	0	0
	TWSG1	0	0
	TXLNA	0	0
	UBE2W	0	0
	UBLCP1	0	0
	UBP1	0	0
	USP31	0	0
	USP54	0	0
	UTRN	0	0
	VIPAS39	0	NA
	VKORC1	0	0
	VPS13B	0	0
	VSIG1	0	NA
	YES1	0	0
	ZBTB10	0	NA
	ZBTB14	0	0
	ZBTB20	0	0
	ZBTB41	0	0
	ZC3H12C	0	NA
	ZCCHC14	0	0
	ZNF10	0	0
	ZNF107	0	0
	ZNF117	0	NA
	ZNF12	0	0
	ZNF233	0	0
	ZNF267	0	0
	ZNF397	0	0
	ZNF420	0	0
	ZNF43	0	0
	ZNF430	0	0
	ZNF431	0	0
	ZNF438	0	0
	ZNF451	0	0
	ZNF484	0	0
	ZNF493	0	0
	ZNF518B	0	0
	ZNF529	0	0
	ZNF549	0	0
	ZNF562	0	NA
	ZNF587B	0	NA
	ZNF608	0	0
	ZNF620	0	0
	ZNF626	NA	0
	ZNF644	0	0
	ZNF652	0	0
	ZNF701	0	0
	ZNF703	0	NA
	ZNF708	0	NA
	ZNF730	0	NA
	ZNF98	0	NA

## Sheet: ToppGene
ToppGene Functional Enrichment
Tool: ToppGene(ToppFun)
https://toppgene.cchmc.org/enrichment.jsp	Accessed on 2021/5/9
Input 842 TarBase target genes, 802 avaliable
Gene Family
Name	ID	Source	p-value	q-value Bonferroni	q-value FDR B&H	q-value FDR B&Y	Hit Count in Query List	Hit Count in Genome	Hit in Query List
Zinc fingers C2H2-type|BTB domain containing	28	genenames.org	6.111e-14	1.717e-11	1.717e-11	1.068e-10	60	720	ZNF549,ZNF267,RREB1,ZNF117,ZNF608,ZNF107,ZNF680,ZNF652,ADNP2,ZNF397,ZBTB1,ZNF529,ZNF430,KLF13,ZBTB10,ZNF737,ZNF420,ZNF701,ZNF609,PRDM1,ZNF98,ZNF714,ZEB1,ZNF253,ZFP91,ZNF816,ZNF431,ZNF281,PATZ1,ZNF233,KLF4,ZNF626,ZNF254,ZBTB14,ZNF675,ZNF10,ZNF12,ZNF708,ZNF24,ZNF100,ZKSCAN1,ZNF43,ZNF451,ZNF432,ZNF518B,ZNF91,BNC2,ZBTB20,ZNF562,ZBTB41,ZNF217,ZNF236,ZEB2,ZNF587B,ZNF620,ZNF730,ZNF438,ZNF493,ZNF484,ZBTB3
Kelch like|BTB domain containing	861	genenames.org	2.772e-05	0.007789	0.003895	0.02421	14	134	ANKFY1,RHOBTB3,ZBTB1,KLHL15,ZBTB10,BACH1,KLHL20,PATZ1,ZBTB14,KLHL24,ZBTB20,ZBTB41,GAN,ZBTB3
RNA binding motif containing	725	genenames.org	0.0001273	0.03578	0.01193	0.07416	17	213	SYNCRIP,CELF2,EIF3B,RBM26,CNOT4,HNRNPA2B1,HNRNPC,HNRNPD,HNRNPL,RBM27,RBM47,PPIL4,RBM8A,RBMS1,PABPN1,SLIRP,HNRNPR
Zinc fingers C2HC-type|PHD finger proteins|Lysine acetyltransferases	88	genenames.org	0.0002313	0.06499	0.01625	0.101	10	90	KDM5C,BPTF,KMT2A,TRIM33,ASH1L,TRIM24,BAZ2A,ZMYND8,KAT6A,KMT2D
NADH:ubiquinone oxidoreductase core subunits	1149	genenames.org	0.0005104	0.1434	0.02276	0.1415	4	14	MT-ND1,MT-ND2,MT-ND4,MT-ND5
Myb/SANT domain containing|Trinucleotide repeat containing	775	genenames.org	0.0005974	0.1679	0.02276	0.1415	5	25	EP400,CASK,TNRC6B,TNRC6A,KMT2D
Zinc fingers C2H2-type|ZF class homeoboxes and pseudogenes	529	genenames.org	0.0006805	0.1912	0.02276	0.1415	4	15	ADNP2,ZEB1,ADNP,ZEB2
Death effector domain containing|Ripoptosome|Death inducing signaling complex	1019	genenames.org	0.000729	0.2048	0.02276	0.1415	3	7	PEA15,CFLAR,CASP8
Exportins	547	genenames.org	0.000729	0.2048	0.02276	0.1415	3	7	XPO5,XPO1,CSE1L
Super elongation complex	1280	genenames.org	0.001677	0.4712	0.04712	0.2929	3	9	AFF1,ELL2,AFF4
Pathway
Name	ID	Source	p-value	q-value Bonferroni	q-value FDR B&H	q-value FDR B&Y	Hit Count in Query List	Hit Count in Genome	Hit in Query List
PDGFR-beta signaling pathway	M186	MSigDB C2 BIOCARTA (v7.3)	3.194e-08	4.126e-05	4.126e-05	0.0003194	22	129	GAB1,NCKAP1,BRK1,WASL,PIK3R5,PIK3CD,PIK3R2,VAV2,YES1,CRK,PPP2R1A,PIK3R6,PRKCD,EIF2AK2,USP6NL,ITGAV,PTPN11,PTPRJ,RAC1,ARPC1B,CTTN,LYN
E-cadherin signaling in the nascent adherens junction	M156	MSigDB C2 BIOCARTA (v7.3)	4.471e-06	0.005776	0.002888	0.02236	10	39	ENAH,NCKAP1,KLHL20,NME1,VAV2,CRK,CTNNB1,CTNND1,RAC1,CTTN
ErbB1 downstream signaling	M164	MSigDB C2 BIOCARTA (v7.3)	1.106e-05	0.01429	0.00462	0.03577	16	105	ARF4,GAB1,NCKAP1,BRK1,WASL,PIK3CD,PIK3R2,VAV2,RICTOR,ATF2,PPP2R1A,PPP2R2A,PRKCD,USP6NL,RAC1,ARPC1B
B Cell Receptor Signaling Pathway	M39323	MSigDB C2 BIOCARTA (v7.3)	1.967e-05	0.02541	0.00462	0.03577	15	98	GAB1,MALT1,BCL10,GSK3A,HCLS1,PIK3R2,VAV2,ATF2,CRK,PRKCD,ILF2,IRF4,PTPN11,RAC1,LYN
Head and Neck Squamous Cell Carcinoma	M39857	MSigDB C2 BIOCARTA (v7.3)	2.086e-05	0.02695	0.00462	0.03577	13	76	FAT1,AKT2,GAB1,SESN1,CASP8,PIK3R5,TSC1,PIK3R2,RICTOR,CTNNB1,RHEB,EIF4E,SMAD4
Insulin Signaling	M39482	MSigDB C2 BIOCARTA (v7.3)	2.146e-05	0.02772	0.00462	0.03577	20	161	AKT2,CAP1,GAB1,MYO1C,GSK3A,STXBP4,TSC1,PFKM,PIK3CD,PIK3R2,CRK,PRKCD,MAPK6,MAPK13,PTPN11,PTPRF,KIF5B,RAC1,RHEB,EIF4E
Exercise-induced Circadian Regulation	M39444	MSigDB C2 BIOCARTA (v7.3)	3.909e-05	0.05051	0.007216	0.05586	10	49	ARNTL,NCKAP1,TAB2,VAPA,IDI1,CLOCK,HERPUD1,PSMA4,NR1D2,TOB1
VEGFA-VEGFR2 Signaling Pathway	M39729	MSigDB C2 BIOCARTA (v7.3)	7.891e-05	0.1019	0.01274	0.09865	37	438	RPL27,RPS11,MDM2,ALDOA,FLT1,COPG1,AKT1S1,ARF4,SND1,GAB1,MYH9,MYO1C,PRRC2C,ASCC3,CALR,CAPZB,DNAJB4,HGS,PIK3R2,VAV2,ROCK2,RICTOR,ATF2,CRK,PRKCD,CTNNB1,CTNND1,HERPUD1,ITGAV,PTGS2,PTPN11,PTPRJ,RAC1,LMAN1,EPHA2,EIF4E,EIF2A
p53 pathway feedback loops 2	P04398	PantherDB	0.0001126	0.1455	0.01583	0.1225	9	45	MDM2,AKT2,ATM,CCNE1,PIK3R5,PIK3CD,PIK3R2,CTNNB1,MAPK13
Integrated Breast Cancer Pathway	M39360	MSigDB C2 BIOCARTA (v7.3)	0.0001225	0.1583	0.01583	0.1225	18	154	MDM2,ATM,BACH1,BMPR2,NF1,CASP8,GSK3A,TGFBR1,MSH6,ZMYND8,TSC1,PIK3R2,CTNNB1,DAG1,RAC1,RHEB,SMAD4,SMAD7
Signaling Pathways in Glioblastoma	M39637	MSigDB C2 BIOCARTA (v7.3)	0.0002308	0.2982	0.02573	0.1992	12	83	MDM2,AKT2,ATM,GAB1,NF1,CCNE1,MSH6,CDKN1B,TSC1,PIK3CD,PIK3R2,PRKCD
Fc gamma R-mediated phagocytosis	M16121	MSigDB C2 BIOCARTA (v7.3)	0.0002499	0.3229	0.02573	0.1992	13	96	AKT2,ARPC1A,WASL,PIK3R5,CFL2,PIK3CD,PIK3R2,VAV2,CRK,PRKCD,RAC1,ARPC1B,LYN
Small cell lung cancer	M3228	MSigDB C2 BIOCARTA (v7.3)	0.0002589	0.3345	0.02573	0.1992	12	84	AKT2,XIAP,SKP2,PIAS2,CCNE1,PIK3R5,CDKN1B,PIK3CD,PIK3R2,ITGAV,PTGS2,E2F2
Chronic myeloid leukemia	M321	MSigDB C2 BIOCARTA (v7.3)	0.000289	0.3734	0.02667	0.2065	11	73	MDM2,AKT2,TGFBR1,PIK3R5,CDKN1B,PIK3CD,PIK3R2,CRK,PTPN11,E2F2,SMAD4
CXCR4-mediated signaling events	M124	MSigDB C2 BIOCARTA (v7.3)	0.000376	0.4858	0.03238	0.2507	13	100	ITGA8,HGS,PIK3R5,PIK3CD,PIK3R2,RICTOR,YES1,CRK,PIK3R6,ITGAV,PTPN11,RAC1,LYN
mTOR signaling	PW:0000180	Pathway Ontology	0.0004463	0.5766	0.0338	0.2617	5	16	AKT1S1,RRAGA,TSC1,RICTOR,RHEB
IL-6 signaling pathway	M39656	MSigDB C2 BIOCARTA (v7.3)	0.0004554	0.5884	0.0338	0.2617	8	43	NR2F6,GAB1,PRDM1,PIK3R2,PRKCD,JUNB,PTPN11,RAC1
Insulin/IGF pathway-protein kinase B signaling cascade	P00033	PantherDB	0.0005439	0.7028	0.0338	0.2617	7	34	MDM2,AKT2,GSK3A,PIK3R5,TSC1,PIK3CD,PIK3R2
EPHA forward signaling	M177	MSigDB C2 BIOCARTA (v7.3)	0.0005439	0.7028	0.0338	0.2617	7	34	PIK3R5,VAV2,YES1,CRK,PIK3R6,EPHA2,LYN
Androgen receptor signaling pathway	M39700	MSigDB C2 BIOCARTA (v7.3)	0.0005491	0.7095	0.0338	0.2617	12	91	MDM2,CALR,PIAS2,CCNE1,NR2C2,PATZ1,PIK3R2,ROCK2,CTNNB1,RAC1,RAN,SMAD4
Pathogenic Escherichia coli infection	M39613	MSigDB C2 BIOCARTA (v7.3)	0.0005494	0.7099	0.0338	0.2617	9	55	ARPC1A,WASL,TLR5,HCLS1,ROCK2,CTNNB1,ARPC1B,CTTN,TUBAL3
Signaling events mediated by Hepatocyte Growth Factor Receptor (c-Met)	M48	MSigDB C2 BIOCARTA (v7.3)	0.0005807	0.7503	0.0341	0.264	11	79	AKT2,AKT1S1,GAB1,WASL,HGS,CRK,CTNNB1,PTPN11,PTPRJ,RAC1,EIF4E
Pathogenic Escherichia coli infection	M2333	MSigDB C2 BIOCARTA (v7.3)	0.0006299	0.8139	0.03539	0.2739	9	56	ARPC1A,WASL,TLR5,HCLS1,ROCK2,CTNNB1,ARPC1B,CTTN,TUBAL3
colorectal cancer	PW:0000612	Pathway Ontology	0.0008144	1	0.04384	0.3394	5	18	TGFBR1,MSH6,CTNNB1,SMAD4,SMAD7
Sumoylation by RanBP2 regulates transcriptional repression	M140	MSigDB C2 BIOCARTA (v7.3)	0.0009129	1	0.04622	0.3578	4	11	MDM2,PIAS2,XPO1,RAN
Target Of Rapamycin (TOR) Signaling	M39635	MSigDB C2 BIOCARTA (v7.3)	0.0009301	1	0.04622	0.3578	7	37	AKT1S1,RRAGA,TSC1,RICTOR,IDI1,RAC1,RHEB
Cytoband
Name	ID	Source	p-value	q-value Bonferroni	q-value FDR B&H	q-value FDR B&Y	Hit Count in Query List	Hit Count in Genome	Hit in Query List
19p12	19p12		1.658e-07	8.772e-05	8.772e-05	0.0006008	13	92	ZNF430,ZNF737,ZNF98,ZNF714,ZNF431,ZNF626,ZNF254,ZNF675,ZNF708,ZNF100,ZNF91,ZNF730,ZNF493
8q13	8q13		0.0001129	0.05972	0.02986	0.2045	4	12	VCPIP1,PDE7A,CRH,LYN

## Sheet: GSEA
GSEA v4.1.0
Gene sets enriched in 2 or more patient cohorts:					Enriched gene sets in 3 patient cohorts with short survival:
Gene set name	Gene sets database	Dataset	Prognositic group		Gene set name	Prognositic group
DE_YY1_TARGETS_DN	C2	GSE28582	short		DE_YY1_TARGETS_DN	short
DE_YY1_TARGETS_DN	C2	GSE81089	short		GOBP_LAMELLIPODIUM_ORGANIZATION	short
DE_YY1_TARGETS_DN	C2	TCGA	short		GSE369_SOCS3_KO_VS_WT_LIVER_POST_IL6_INJECTION_UP	short
GOBP_LAMELLIPODIUM_ORGANIZATION	C5	GSE28582	short		REACTOME_EPH_EPHRIN_SIGNALING	short
GOBP_LAMELLIPODIUM_ORGANIZATION	C5	GSE81089	short		REACTOME_RHO_GTPASE_EFFECTORS	short
GOBP_LAMELLIPODIUM_ORGANIZATION	C5	TCGA	short		TAKAO_RESPONSE_TO_UVB_RADIATION_DN	short
GSE17721_LPS_VS_POLYIC_16H_BMDC_DN	C7	GSE28582	long
GSE17721_LPS_VS_POLYIC_16H_BMDC_DN	C7	GSE81089	short
GSE17721_LPS_VS_POLYIC_16H_BMDC_DN	C7	TCGA	short		Enriched genes in 3 patient cohorts with short survival:
GSE369_SOCS3_KO_VS_WT_LIVER_POST_IL6_INJECTION_UP	C7	GSE28582	short		Gene
GSE369_SOCS3_KO_VS_WT_LIVER_POST_IL6_INJECTION_UP	C7	GSE81089	short		ARPC1A
GSE369_SOCS3_KO_VS_WT_LIVER_POST_IL6_INJECTION_UP	C7	TCGA	short		ARPC1B
REACTOME_EPH_EPHRIN_SIGNALING	C2	GSE28582	short		BRK1
REACTOME_EPH_EPHRIN_SIGNALING	C2	GSE81089	short		C5orf24
REACTOME_EPH_EPHRIN_SIGNALING	C2	TCGA	short		CAPZB
REACTOME_RHO_GTPASE_EFFECTORS	C2	GSE28582	short		CAST
REACTOME_RHO_GTPASE_EFFECTORS	C2	GSE81089	short		CDKN1B
REACTOME_RHO_GTPASE_EFFECTORS	C2	TCGA	short		CENPK
TAKAO_RESPONSE_TO_UVB_RADIATION_DN	C2	GSE28582	short		CLIC4
TAKAO_RESPONSE_TO_UVB_RADIATION_DN	C2	GSE81089	short		CLTA
TAKAO_RESPONSE_TO_UVB_RADIATION_DN	C2	TCGA	short		CTNNB1
ANDERSON_BLOOD_CN54GP140_ADJUVANTED_WITH_GLA_AF_AGE_18_45YO_1DY_DN	C7	GSE81089	short		CTTN
ANDERSON_BLOOD_CN54GP140_ADJUVANTED_WITH_GLA_AF_AGE_18_45YO_1DY_DN	C7	TCGA	short		DIAPH2
BIOCARTA_RAB_PATHWAY	C2	GSE81089	long		ELK3
BIOCARTA_RAB_PATHWAY	C2	TCGA	long		EPHA2
BLANCO_MELO_COVID19_SARS_COV_2_INFECTION_CALU3_CELLS_UP	C2	GSE81089	short		GNPNAT1
BLANCO_MELO_COVID19_SARS_COV_2_INFECTION_CALU3_CELLS_UP	C2	TCGA	short		GOLGA1
BRUINS_UVC_RESPONSE_LATE	C2	GSE81089	short		GOLM1
BRUINS_UVC_RESPONSE_LATE	C2	TCGA	short		GTF2H1
CHANGOLKAR_H2AFY_TARGETS_UP	C2	GSE28582	short		HNRNPC
CHANGOLKAR_H2AFY_TARGETS_UP	C2	TCGA	short		HSBP1
CHARAFE_BREAST_CANCER_LUMINAL_VS_BASAL_DN	C2	GSE81089	short		INCENP
CHARAFE_BREAST_CANCER_LUMINAL_VS_BASAL_DN	C2	TCGA	short		IPO7
CHICAS_RB1_TARGETS_SENESCENT	C2	GSE81089	short		ITGAV
CHICAS_RB1_TARGETS_SENESCENT	C2	TCGA	short		KIF5B
CUI_DEVELOPING_HEART_C5_VALVAR_CELL	C8	GSE81089	short		KNTC1
CUI_DEVELOPING_HEART_C5_VALVAR_CELL	C8	TCGA	short		KTN1
DESCARTES_MAIN_FETAL_LYMPHATIC_ENDOTHELIAL_CELLS	C8	GSE81089	short		LAP3
DESCARTES_MAIN_FETAL_LYMPHATIC_ENDOTHELIAL_CELLS	C8	TCGA	short		LYN
DOANE_BREAST_CANCER_CLASSES_DN	C2	GSE81089	long		MORF4L2
DOANE_BREAST_CANCER_CLASSES_DN	C2	TCGA	long		MYH9
DUAN_PRDM5_TARGETS	C2	GSE28582	long		NAA15
DUAN_PRDM5_TARGETS	C2	TCGA	long		NCKAP1
DUNNE_TARGETS_OF_AML1_MTG8_FUSION_DN	C2	GSE81089	short		NEFH
DUNNE_TARGETS_OF_AML1_MTG8_FUSION_DN	C2	TCGA	short		PKN2
DURCHDEWALD_SKIN_CARCINOGENESIS_DN	C2	GSE81089	short		PPP2R1A
DURCHDEWALD_SKIN_CARCINOGENESIS_DN	C2	TCGA	short		PRC1
FERREIRA_EWINGS_SARCOMA_UNSTABLE_VS_STABLE_DN	C2	GSE81089	long		PRKCD
FERREIRA_EWINGS_SARCOMA_UNSTABLE_VS_STABLE_DN	C2	TCGA	long		PSMA4
FLOTHO_PEDIATRIC_ALL_THERAPY_RESPONSE_UP	C2	GSE28582	short		RAC1
FLOTHO_PEDIATRIC_ALL_THERAPY_RESPONSE_UP	C2	TCGA	long		RINT1
FONTAINE_FOLLICULAR_THYROID_ADENOMA_UP	C2	GSE81089	short		ROCK2
FONTAINE_FOLLICULAR_THYROID_ADENOMA_UP	C2	TCGA	short		RREB1
FOSTER_TOLERANT_MACROPHAGE_UP	C2	GSE28582	short		SNX3
FOSTER_TOLERANT_MACROPHAGE_UP	C2	TCGA	short		TAOK1
GENTLES_LEUKEMIC_STEM_CELL_DN	C2	GSE81089	short		TBRG1
GENTLES_LEUKEMIC_STEM_CELL_DN	C2	TCGA	short		TMEM181
GOBP_C_TERMINAL_PROTEIN_AMINO_ACID_MODIFICATION	C5	GSE28582	short		TUBAL3
GOBP_C_TERMINAL_PROTEIN_AMINO_ACID_MODIFICATION	C5	GSE81089	short		TWF1
GOBP_C_TERMINAL_PROTEIN_LIPIDATION	C5	GSE28582	short		VAV2
GOBP_C_TERMINAL_PROTEIN_LIPIDATION	C5	GSE81089	short		WASL
GOBP_CELL_DIFFERENTIATION_IN_SPINAL_CORD	C5	GSE81089	long		XPO1
GOBP_CELL_DIFFERENTIATION_IN_SPINAL_CORD	C5	TCGA	long		YES1
GOBP_CELLULAR_COMPONENT_DISASSEMBLY	C5	GSE28582	short
GOBP_CELLULAR_COMPONENT_DISASSEMBLY	C5	GSE81089	short
GOBP_CELLULAR_PROTEIN_COMPLEX_DISASSEMBLY	C5	GSE28582	short
GOBP_CELLULAR_PROTEIN_COMPLEX_DISASSEMBLY	C5	TCGA	short
GOBP_CELLULAR_RESPONSE_TO_HYPEROXIA	C5	GSE28582	short
GOBP_CELLULAR_RESPONSE_TO_HYPEROXIA	C5	GSE81089	short
GOBP_CELLULAR_RESPONSE_TO_INCREASED_OXYGEN_LEVELS	C5	GSE28582	short
GOBP_CELLULAR_RESPONSE_TO_INCREASED_OXYGEN_LEVELS	C5	GSE81089	short
GOBP_CELLULAR_RESPONSE_TO_NITROGEN_STARVATION	C5	GSE28582	short
GOBP_CELLULAR_RESPONSE_TO_NITROGEN_STARVATION	C5	GSE81089	short
GOBP_CELLULAR_RESPONSE_TO_X_RAY	C5	GSE28582	long
GOBP_CELLULAR_RESPONSE_TO_X_RAY	C5	GSE81089	short
GOBP_CHONDROCYTE_DEVELOPMENT	C5	GSE81089	short
GOBP_CHONDROCYTE_DEVELOPMENT	C5	TCGA	short
GOBP_CHROMOSOME_ORGANIZATION_INVOLVED_IN_MEIOTIC_CELL_CYCLE	C5	GSE81089	short
GOBP_CHROMOSOME_ORGANIZATION_INVOLVED_IN_MEIOTIC_CELL_CYCLE	C5	TCGA	short
GOBP_CYTOSKELETON_DEPENDENT_CYTOKINESIS	C5	GSE81089	short
GOBP_CYTOSKELETON_DEPENDENT_CYTOKINESIS	C5	TCGA	short
GOBP_DORSAL_SPINAL_CORD_DEVELOPMENT	C5	GSE81089	long
GOBP_DORSAL_SPINAL_CORD_DEVELOPMENT	C5	TCGA	long
GOBP_ENDOTHELIAL_CELL_PROLIFERATION	C5	GSE28582	short
GOBP_ENDOTHELIAL_CELL_PROLIFERATION	C5	TCGA	short
GOBP_EPHRIN_RECEPTOR_SIGNALING_PATHWAY	C5	GSE81089	short
GOBP_EPHRIN_RECEPTOR_SIGNALING_PATHWAY	C5	TCGA	short
GOBP_HISTONE_H3_K14_ACETYLATION	C5	GSE81089	long
GOBP_HISTONE_H3_K14_ACETYLATION	C5	TCGA	long
GOBP_HISTONE_H3_K9_MODIFICATION	C5	GSE81089	long
GOBP_HISTONE_H3_K9_MODIFICATION	C5	TCGA	long
GOBP_HOMOLOGOUS_RECOMBINATION	C5	GSE28582	long
GOBP_HOMOLOGOUS_RECOMBINATION	C5	GSE81089	short
GOBP_LAMELLIPODIUM_ASSEMBLY	C5	GSE81089	short
GOBP_LAMELLIPODIUM_ASSEMBLY	C5	TCGA	short
GOBP_LATE_NUCLEOPHAGY	C5	GSE28582	short
GOBP_LATE_NUCLEOPHAGY	C5	GSE81089	short
GOBP_LENS_DEVELOPMENT_IN_CAMERA_TYPE_EYE	C5	GSE28582	short
GOBP_LENS_DEVELOPMENT_IN_CAMERA_TYPE_EYE	C5	TCGA	short
GOBP_MACROPHAGE_CYTOKINE_PRODUCTION	C5	GSE81089	short
GOBP_MACROPHAGE_CYTOKINE_PRODUCTION	C5	TCGA	short
GOBP_MITOCHONDRIAL_DNA_REPLICATION	C5	GSE28582	short
GOBP_MITOCHONDRIAL_DNA_REPLICATION	C5	GSE81089	short
GOBP_MITOTIC_CYTOKINESIS	C5	GSE81089	short
GOBP_MITOTIC_CYTOKINESIS	C5	TCGA	short
GOBP_MODULATION_BY_SYMBIONT_OF_HOST_AUTOPHAGY	C5	GSE28582	short
GOBP_MODULATION_BY_SYMBIONT_OF_HOST_AUTOPHAGY	C5	GSE81089	short
GOBP_MODULATION_BY_SYMBIONT_OF_HOST_PROGRAMMED_CELL_DEATH	C5	GSE28582	short
GOBP_MODULATION_BY_SYMBIONT_OF_HOST_PROGRAMMED_CELL_DEATH	C5	GSE81089	short
GOBP_NEGATIVE_REGULATION_OF_AXON_EXTENSION	C5	GSE81089	short
GOBP_NEGATIVE_REGULATION_OF_AXON_EXTENSION	C5	TCGA	short
GOBP_NEGATIVE_REGULATION_OF_AXON_EXTENSION_INVOLVED_IN_AXON_GUIDANCE	C5	GSE81089	short
GOBP_NEGATIVE_REGULATION_OF_AXON_EXTENSION_INVOLVED_IN_AXON_GUIDANCE	C5	TCGA	short
GOBP_NEGATIVE_REGULATION_OF_AXONOGENESIS	C5	GSE81089	short
GOBP_NEGATIVE_REGULATION_OF_AXONOGENESIS	C5	TCGA	short
GOBP_NEGATIVE_REGULATION_OF_CELL_DEVELOPMENT	C5	GSE81089	short
GOBP_NEGATIVE_REGULATION_OF_CELL_DEVELOPMENT	C5	TCGA	short
GOBP_NEGATIVE_REGULATION_OF_CELL_GROWTH	C5	GSE81089	short
GOBP_NEGATIVE_REGULATION_OF_CELL_GROWTH	C5	TCGA	short
GOBP_NEGATIVE_REGULATION_OF_CHEMOTAXIS	C5	GSE81089	short
GOBP_NEGATIVE_REGULATION_OF_CHEMOTAXIS	C5	TCGA	short
GOBP_NEGATIVE_REGULATION_OF_DNA_DEPENDENT_DNA_REPLICATION	C5	GSE28582	short
GOBP_NEGATIVE_REGULATION_OF_DNA_DEPENDENT_DNA_REPLICATION	C5	GSE81089	short
GOBP_NEGATIVE_REGULATION_OF_GENE_EXPRESSION	C5	GSE81089	short
GOBP_NEGATIVE_REGULATION_OF_GENE_EXPRESSION	C5	TCGA	short
GOBP_NEGATIVE_REGULATION_OF_NERVOUS_SYSTEM_DEVELOPMENT	C5	GSE81089	short
GOBP_NEGATIVE_REGULATION_OF_NERVOUS_SYSTEM_DEVELOPMENT	C5	TCGA	short
GOBP_NEGATIVE_REGULATION_OF_PROTEIN_POLYMERIZATION	C5	GSE81089	short
GOBP_NEGATIVE_REGULATION_OF_PROTEIN_POLYMERIZATION	C5	TCGA	long
GOBP_NEURAL_CREST_CELL_MIGRATION	C5	GSE81089	short
GOBP_NEURAL_CREST_CELL_MIGRATION	C5	TCGA	short
GOBP_OLFACTORY_LOBE_DEVELOPMENT	C5	GSE81089	short
GOBP_OLFACTORY_LOBE_DEVELOPMENT	C5	TCGA	short
GOBP_OSTEOBLAST_DIFFERENTIATION	C5	GSE81089	short
GOBP_OSTEOBLAST_DIFFERENTIATION	C5	TCGA	short
GOBP_POSITIVE_REGULATION_OF_MACROPHAGE_CYTOKINE_PRODUCTION	C5	GSE81089	short
GOBP_POSITIVE_REGULATION_OF_MACROPHAGE_CYTOKINE_PRODUCTION	C5	TCGA	short
GOBP_PROTEIN_DEPOLYMERIZATION	C5	GSE81089	short
GOBP_PROTEIN_DEPOLYMERIZATION	C5	TCGA	short
GOBP_REGULATION_OF_AUTOPHAGIC_CELL_DEATH	C5	GSE28582	short
GOBP_REGULATION_OF_AUTOPHAGIC_CELL_DEATH	C5	GSE81089	short
GOBP_REGULATION_OF_CELL_FATE_COMMITMENT	C5	GSE81089	long
GOBP_REGULATION_OF_CELL_FATE_COMMITMENT	C5	TCGA	long
GOBP_REGULATION_OF_CELL_FATE_SPECIFICATION	C5	GSE81089	long
GOBP_REGULATION_OF_CELL_FATE_SPECIFICATION	C5	TCGA	long
GOBP_REGULATION_OF_CELLULAR_COMPONENT_SIZE	C5	GSE81089	short
GOBP_REGULATION_OF_CELLULAR_COMPONENT_SIZE	C5	TCGA	short
GOBP_REGULATION_OF_DNA_DEPENDENT_DNA_REPLICATION	C5	GSE28582	short
GOBP_REGULATION_OF_DNA_DEPENDENT_DNA_REPLICATION	C5	GSE81089	short
GOBP_REGULATION_OF_HISTONE_H3_K14_ACETYLATION	C5	GSE81089	long
GOBP_REGULATION_OF_HISTONE_H3_K14_ACETYLATION	C5	TCGA	long
GOBP_REGULATION_OF_HISTONE_MODIFICATION	C5	GSE81089	long
GOBP_REGULATION_OF_HISTONE_MODIFICATION	C5	TCGA	long
GOBP_REGULATION_OF_PROTEIN_DEPOLYMERIZATION	C5	GSE81089	short
GOBP_REGULATION_OF_PROTEIN_DEPOLYMERIZATION	C5	TCGA	short
GOBP_REGULATION_OF_PROTEIN_PHOSPHORYLATION	C5	GSE81089	short
GOBP_REGULATION_OF_PROTEIN_PHOSPHORYLATION	C5	TCGA	short
GOBP_REGULATION_OF_PROTEIN_SERINE_THREONINE_KINASE_ACTIVITY	C5	GSE81089	short
GOBP_REGULATION_OF_PROTEIN_SERINE_THREONINE_KINASE_ACTIVITY	C5	TCGA	short
GOBP_RESPONSE_TO_HYPEROXIA	C5	GSE28582	short
GOBP_RESPONSE_TO_HYPEROXIA	C5	GSE81089	short
GOBP_RESPONSE_TO_INCREASED_OXYGEN_LEVELS	C5	GSE28582	short
GOBP_RESPONSE_TO_INCREASED_OXYGEN_LEVELS	C5	GSE81089	short
GOBP_RESPONSE_TO_X_RAY	C5	GSE28582	long
GOBP_RESPONSE_TO_X_RAY	C5	GSE81089	short
GOBP_SPINAL_CORD_ASSOCIATION_NEURON_DIFFERENTIATION	C5	GSE81089	long
GOBP_SPINAL_CORD_ASSOCIATION_NEURON_DIFFERENTIATION	C5	TCGA	long
GOBP_SPINAL_CORD_MOTOR_NEURON_DIFFERENTIATION	C5	GSE81089	long
GOBP_SPINAL_CORD_MOTOR_NEURON_DIFFERENTIATION	C5	TCGA	long
GOBP_VENTRAL_SPINAL_CORD_INTERNEURON_DIFFERENTIATION	C5	GSE81089	long
GOBP_VENTRAL_SPINAL_CORD_INTERNEURON_DIFFERENTIATION	C5	TCGA	long
GOBP_VESICLE_BUDDING_FROM_MEMBRANE	C5	GSE81089	short
GOBP_VESICLE_BUDDING_FROM_MEMBRANE	C5	TCGA	short
GOBP_VESICLE_TARGETING	C5	GSE81089	short
GOBP_VESICLE_TARGETING	C5	TCGA	short
GOBP_VESICLE_TARGETING_TO_FROM_OR_WITHIN_GOLGI	C5	GSE81089	short
GOBP_VESICLE_TARGETING_TO_FROM_OR_WITHIN_GOLGI	C5	TCGA	short
GOCC_CELL_CORTEX	C5	GSE81089	short
GOCC_CELL_CORTEX	C5	TCGA	short
GOCC_CILIARY_PLASM	C5	GSE28582	short
GOCC_CILIARY_PLASM	C5	GSE81089	short
GOCC_CILIARY_TIP	C5	GSE81089	long
GOCC_CILIARY_TIP	C5	TCGA	long
GOCC_CYTOPLASMIC_REGION	C5	GSE81089	short
GOCC_CYTOPLASMIC_REGION	C5	TCGA	short
GOCC_INTRACILIARY_TRANSPORT_PARTICLE	C5	GSE81089	long
GOCC_INTRACILIARY_TRANSPORT_PARTICLE	C5	TCGA	long
GOCC_INTRACILIARY_TRANSPORT_PARTICLE_B	C5	GSE81089	long
GOCC_INTRACILIARY_TRANSPORT_PARTICLE_B	C5	TCGA	long
GOCC_LEADING_EDGE_MEMBRANE	C5	GSE81089	short
GOCC_LEADING_EDGE_MEMBRANE	C5	TCGA	short
GOCC_RUFFLE	C5	GSE81089	short
GOCC_RUFFLE	C5	TCGA	short
GOCC_RUFFLE_MEMBRANE	C5	GSE81089	short
GOCC_RUFFLE_MEMBRANE	C5	TCGA	short
GOCC_ZYMOGEN_GRANULE	C5	GSE28582	short
GOCC_ZYMOGEN_GRANULE	C5	GSE81089	short
GOCC_ZYMOGEN_GRANULE_MEMBRANE	C5	GSE28582	short
GOCC_ZYMOGEN_GRANULE_MEMBRANE	C5	GSE81089	short
GOMF_CADHERIN_BINDING	C5	GSE28582	short
GOMF_CADHERIN_BINDING	C5	GSE81089	short
GOMF_CALMODULIN_BINDING	C5	GSE28582	short
GOMF_CALMODULIN_BINDING	C5	GSE81089	short
GOMF_CHEMOREPELLENT_ACTIVITY	C5	GSE81089	short
GOMF_CHEMOREPELLENT_ACTIVITY	C5	TCGA	short
GOMF_SEMAPHORIN_RECEPTOR_BINDING	C5	GSE81089	short
GOMF_SEMAPHORIN_RECEPTOR_BINDING	C5	TCGA	short
GOMF_UBIQUITIN_LIKE_MODIFIER_ACTIVATING_ENZYME_ACTIVITY	C5	GSE28582	short
GOMF_UBIQUITIN_LIKE_MODIFIER_ACTIVATING_ENZYME_ACTIVITY	C5	GSE81089	short
GREENBAUM_E2A_TARGETS_UP	C2	GSE81089	short
GREENBAUM_E2A_TARGETS_UP	C2	TCGA	short
GSE10325_MYELOID_VS_LUPUS_MYELOID_DN	C7	GSE28582	short
GSE10325_MYELOID_VS_LUPUS_MYELOID_DN	C7	GSE81089	short
GSE12198_CTRL_VS_HIGH_IL2_STIM_NK_CELL_DN	C7	GSE81089	short
GSE12198_CTRL_VS_HIGH_IL2_STIM_NK_CELL_DN	C7	TCGA	short
GSE12366_PLASMA_CELL_VS_MEMORY_BCELL_DN	C7	GSE28582	long
GSE12366_PLASMA_CELL_VS_MEMORY_BCELL_DN	C7	GSE81089	short
GSE12366_PLASMA_CELL_VS_NAIVE_BCELL_DN	C7	GSE28582	long
GSE12366_PLASMA_CELL_VS_NAIVE_BCELL_DN	C7	GSE81089	short
GSE12845_IGD_POS_BLOOD_VS_PRE_GC_TONSIL_BCELL_UP	C7	GSE81089	long
GSE12845_IGD_POS_BLOOD_VS_PRE_GC_TONSIL_BCELL_UP	C7	TCGA	long
GSE1460_CD4_THYMOCYTE_VS_NAIVE_CD4_TCELL_CORD_BLOOD_UP	C7	GSE81089	short
GSE1460_CD4_THYMOCYTE_VS_NAIVE_CD4_TCELL_CORD_BLOOD_UP	C7	TCGA	short
GSE15930_STIM_VS_STIM_AND_IFNAB_24H_CD8_T_CELL_UP	C7	GSE28582	short
GSE15930_STIM_VS_STIM_AND_IFNAB_24H_CD8_T_CELL_UP	C7	TCGA	short
GSE15930_STIM_VS_STIM_AND_TRICHOSTATINA_72H_CD8_T_CELL_UP	C7	GSE81089	short
GSE15930_STIM_VS_STIM_AND_TRICHOSTATINA_72H_CD8_T_CELL_UP	C7	TCGA	short
GSE16755_CTRL_VS_IFNA_TREATED_MAC_UP	C7	GSE28582	long
GSE16755_CTRL_VS_IFNA_TREATED_MAC_UP	C7	TCGA	long
GSE17580_UNINFECTED_VS_S_MANSONI_INF_TREG_DN	C7	GSE28582	short
GSE17580_UNINFECTED_VS_S_MANSONI_INF_TREG_DN	C7	GSE81089	short
GSE17721_0.5H_VS_12H_CPG_BMDC_DN	C7	GSE81089	short
GSE17721_0.5H_VS_12H_CPG_BMDC_DN	C7	TCGA	short
GSE17721_0.5H_VS_24H_LPS_BMDC_DN	C7	GSE81089	short
GSE17721_0.5H_VS_24H_LPS_BMDC_DN	C7	TCGA	long
GSE17721_CPG_VS_GARDIQUIMOD_0.5H_BMDC_DN	C7	GSE81089	short
GSE17721_CPG_VS_GARDIQUIMOD_0.5H_BMDC_DN	C7	TCGA	short
GSE17721_LPS_VS_PAM3CSK4_1H_BMDC_DN	C7	GSE81089	short
GSE17721_LPS_VS_PAM3CSK4_1H_BMDC_DN	C7	TCGA	short
GSE17721_POLYIC_VS_PAM3CSK4_1H_BMDC_DN	C7	GSE81089	short
GSE17721_POLYIC_VS_PAM3CSK4_1H_BMDC_DN	C7	TCGA	short
GSE17974_CTRL_VS_ACT_IL4_AND_ANTI_IL12_12H_CD4_TCELL_DN	C7	GSE28582	short
GSE17974_CTRL_VS_ACT_IL4_AND_ANTI_IL12_12H_CD4_TCELL_DN	C7	GSE81089	short
GSE17974_IL4_AND_ANTI_IL12_VS_UNTREATED_1H_ACT_CD4_TCELL_DN	C7	GSE28582	short
GSE17974_IL4_AND_ANTI_IL12_VS_UNTREATED_1H_ACT_CD4_TCELL_DN	C7	TCGA	short
GSE18791_CTRL_VS_NEWCASTLE_VIRUS_DC_8H_DN	C7	GSE81089	short
GSE18791_CTRL_VS_NEWCASTLE_VIRUS_DC_8H_DN	C7	TCGA	short
GSE19923_E2A_KO_VS_HEB_AND_E2A_KO_DP_THYMOCYTE_UP	C7	GSE28582	short
GSE19923_E2A_KO_VS_HEB_AND_E2A_KO_DP_THYMOCYTE_UP	C7	TCGA	short
GSE20366_EX_VIVO_VS_HOMEOSTATIC_CONVERSION_TREG_DN	C7	GSE81089	short
GSE20366_EX_VIVO_VS_HOMEOSTATIC_CONVERSION_TREG_DN	C7	TCGA	short
GSE20715_0H_VS_24H_OZONE_TLR4_KO_LUNG_DN	C7	GSE81089	short
GSE20715_0H_VS_24H_OZONE_TLR4_KO_LUNG_DN	C7	TCGA	short
GSE2128_C57BL6_VS_NOD_CD4CD8_DP_THYMOCYTE_UP	C7	GSE81089	short
GSE2128_C57BL6_VS_NOD_CD4CD8_DP_THYMOCYTE_UP	C7	TCGA	short
GSE2128_C57BL6_VS_NOD_THYMOCYTE_MIMETOPE_NEGATIVE_SELECTION_DN	C7	GSE28582	long
GSE2128_C57BL6_VS_NOD_THYMOCYTE_MIMETOPE_NEGATIVE_SELECTION_DN	C7	GSE81089	short
GSE22025_TGFB1_VS_TGFB1_AND_PROGESTERONE_TREATED_CD4_TCELL_UP	C7	GSE81089	short
GSE22025_TGFB1_VS_TGFB1_AND_PROGESTERONE_TREATED_CD4_TCELL_UP	C7	TCGA	short
GSE22140_GERMFREE_VS_SPF_MOUSE_CD4_TCELL_DN	C7	GSE28582	short
GSE22140_GERMFREE_VS_SPF_MOUSE_CD4_TCELL_DN	C7	GSE81089	short
GSE22443_NAIVE_VS_ACT_AND_IL2_TREATED_CD8_TCELL_UP	C7	GSE81089	short
GSE22443_NAIVE_VS_ACT_AND_IL2_TREATED_CD8_TCELL_UP	C7	TCGA	short
GSE23925_DARK_ZONE_VS_NAIVE_BCELL_UP	C7	GSE28582	long
GSE23925_DARK_ZONE_VS_NAIVE_BCELL_UP	C7	GSE81089	short
GSE24574_BCL6_LOW_TFH_VS_NAIVE_CD4_TCELL_DN	C7	GSE81089	short
GSE24574_BCL6_LOW_TFH_VS_NAIVE_CD4_TCELL_DN	C7	TCGA	short
GSE24634_IL4_VS_CTRL_TREATED_NAIVE_CD4_TCELL_DAY10_DN	C7	GSE28582	long
GSE24634_IL4_VS_CTRL_TREATED_NAIVE_CD4_TCELL_DAY10_DN	C7	TCGA	long
GSE25088_CTRL_VS_ROSIGLITAZONE_STIM_MACROPHAGE_UP	C7	GSE81089	short
GSE25088_CTRL_VS_ROSIGLITAZONE_STIM_MACROPHAGE_UP	C7	TCGA	short
GSE25123_WT_VS_PPARG_KO_MACROPHAGE_IL4_AND_ROSIGLITAZONE_STIM_UP	C7	GSE28582	short
GSE25123_WT_VS_PPARG_KO_MACROPHAGE_IL4_AND_ROSIGLITAZONE_STIM_UP	C7	GSE81089	short
GSE2770_IL12_VS_TGFB_AND_IL12_TREATED_ACT_CD4_TCELL_2H_DN	C7	GSE81089	short
GSE2770_IL12_VS_TGFB_AND_IL12_TREATED_ACT_CD4_TCELL_2H_DN	C7	TCGA	short
GSE2770_UNTREATED_VS_ACT_CD4_TCELL_2H_DN	C7	GSE81089	short
GSE2770_UNTREATED_VS_ACT_CD4_TCELL_2H_DN	C7	TCGA	short
GSE2770_UNTREATED_VS_TGFB_AND_IL4_TREATED_ACT_CD4_TCELL_48H_UP	C7	GSE81089	short
GSE2770_UNTREATED_VS_TGFB_AND_IL4_TREATED_ACT_CD4_TCELL_48H_UP	C7	TCGA	short
GSE28237_FOLLICULAR_VS_EARLY_GC_BCELL_DN	C7	GSE81089	short
GSE28237_FOLLICULAR_VS_EARLY_GC_BCELL_DN	C7	TCGA	short
GSE28237_FOLLICULAR_VS_LATE_GC_BCELL_DN	C7	GSE81089	short
GSE28237_FOLLICULAR_VS_LATE_GC_BCELL_DN	C7	TCGA	short
GSE28783_CTRL_ANTI_MIR_VS_UNTREATED_ATHEROSCLEROSIS_MACROPHAGE_DN	C7	GSE81089	short
GSE28783_CTRL_ANTI_MIR_VS_UNTREATED_ATHEROSCLEROSIS_MACROPHAGE_DN	C7	TCGA	short
GSE3337_4H_VS_16H_IFNG_IN_CD8POS_DC_UP	C7	GSE28582	short
GSE3337_4H_VS_16H_IFNG_IN_CD8POS_DC_UP	C7	GSE81089	short
GSE36009_UNSTIM_VS_LPS_STIM_NLRP10_KO_DC_UP	C7	GSE28582	short
GSE36009_UNSTIM_VS_LPS_STIM_NLRP10_KO_DC_UP	C7	TCGA	short
GSE36392_MAC_VS_NEUTROPHIL_IL25_TREATED_LUNG_DN	C7	GSE28582	short
GSE36392_MAC_VS_NEUTROPHIL_IL25_TREATED_LUNG_DN	C7	GSE81089	short
GSE37301_HEMATOPOIETIC_STEM_CELL_VS_CD4_TCELL_UP	C7	GSE81089	short
GSE37301_HEMATOPOIETIC_STEM_CELL_VS_CD4_TCELL_UP	C7	TCGA	short
GSE37301_LYMPHOID_PRIMED_MPP_VS_CD4_TCELL_DN	C7	GSE81089	long
GSE37301_LYMPHOID_PRIMED_MPP_VS_CD4_TCELL_DN	C7	TCGA	long
GSE37301_MULTIPOTENT_PROGENITOR_VS_GRAN_MONO_PROGENITOR_DN	C7	GSE28582	long
GSE37301_MULTIPOTENT_PROGENITOR_VS_GRAN_MONO_PROGENITOR_DN	C7	GSE81089	short
GSE37301_PRO_BCELL_VS_RAG2_KO_NK_CELL_DN	C7	GSE81089	short
GSE37301_PRO_BCELL_VS_RAG2_KO_NK_CELL_DN	C7	TCGA	short
GSE39110_UNTREATED_VS_IL2_TREATED_CD8_TCELL_DAY3_POST_IMMUNIZATION_DN	C7	GSE81089	short
GSE39110_UNTREATED_VS_IL2_TREATED_CD8_TCELL_DAY3_POST_IMMUNIZATION_DN	C7	TCGA	short
GSE39556_UNTREATED_VS_3H_POLYIC_INJ_MOUSE_NK_CELL_UP	C7	GSE81089	short
GSE39556_UNTREATED_VS_3H_POLYIC_INJ_MOUSE_NK_CELL_UP	C7	TCGA	short
GSE3982_MAC_VS_CENT_MEMORY_CD4_TCELL_DN	C7	GSE28582	long
GSE3982_MAC_VS_CENT_MEMORY_CD4_TCELL_DN	C7	GSE81089	long
GSE4811_CLASSSICALY_ACTIVATED_VS_TYPE_2_ACTIVATED_MACROPHAGE_DN	C7	GSE28582	long
GSE4811_CLASSSICALY_ACTIVATED_VS_TYPE_2_ACTIVATED_MACROPHAGE_DN	C7	TCGA	long
GSE557_WT_VS_I_AB_KO_DC_DN	C7	GSE81089	short
GSE557_WT_VS_I_AB_KO_DC_DN	C7	TCGA	short
GSE5589_LPS_VS_LPS_AND_IL10_STIM_MACROPHAGE_45MIN_UP	C7	GSE81089	short
GSE5589_LPS_VS_LPS_AND_IL10_STIM_MACROPHAGE_45MIN_UP	C7	TCGA	short
GSE5960_TH1_VS_ANERGIC_TH1_DN	C7	GSE81089	short
GSE5960_TH1_VS_ANERGIC_TH1_DN	C7	TCGA	short
GSE8621_UNSTIM_VS_LPS_PRIMED_AND_LPS_STIM_MACROPHAGE_UP	C7	GSE81089	short
GSE8621_UNSTIM_VS_LPS_PRIMED_AND_LPS_STIM_MACROPHAGE_UP	C7	TCGA	short
GUO_TARGETS_OF_IRS1_AND_IRS2	C2	GSE81089	short
GUO_TARGETS_OF_IRS1_AND_IRS2	C2	TCGA	short
HAY_BONE_MARROW_CD34_POS_EO_B_MAST	C8	GSE81089	long
HAY_BONE_MARROW_CD34_POS_EO_B_MAST	C8	TCGA	long
HOFT_CD4_POSITIVE_ALPHA_BETA_MEMORY_T_CELL_BCG_VACCINE_AGE_18_45YO_ID_56D_TOP_100_DEG_AFTER_IN_VITRO_RE_STIMULATION_DN	C7	GSE81089	short
HOFT_CD4_POSITIVE_ALPHA_BETA_MEMORY_T_CELL_BCG_VACCINE_AGE_18_45YO_ID_56D_TOP_100_DEG_AFTER_IN_VITRO_RE_STIMULATION_DN	C7	TCGA	short
HOLLERN_SOLID_NODULAR_BREAST_TUMOR_UP	C2	GSE81089	long
HOLLERN_SOLID_NODULAR_BREAST_TUMOR_UP	C2	TCGA	long
HP_ABNORMAL_CIRCULATING_NITROGEN_COMPOUND_CONCENTRATION	C5	GSE28582	short
HP_ABNORMAL_CIRCULATING_NITROGEN_COMPOUND_CONCENTRATION	C5	GSE81089	short
HP_ABNORMAL_FEMORAL_NECK_HEAD_MORPHOLOGY	C5	GSE28582	short
HP_ABNORMAL_FEMORAL_NECK_HEAD_MORPHOLOGY	C5	TCGA	short
HP_ABNORMAL_PULMONARY_VALVE_PHYSIOLOGY	C5	GSE28582	long
HP_ABNORMAL_PULMONARY_VALVE_PHYSIOLOGY	C5	GSE81089	short
HP_ABNORMAL_RETICULOCYTE_MORPHOLOGY	C5	GSE28582	short
HP_ABNORMAL_RETICULOCYTE_MORPHOLOGY	C5	TCGA	long
HP_ABNORMALITY_OF_THE_MENSTRUAL_CYCLE	C5	GSE81089	short
HP_ABNORMALITY_OF_THE_MENSTRUAL_CYCLE	C5	TCGA	short
HP_ADENOMA_SEBACEUM	C5	GSE28582	long
HP_ADENOMA_SEBACEUM	C5	GSE81089	long
HP_JOINT_HYPERFLEXIBILITY	C5	GSE28582	short
HP_JOINT_HYPERFLEXIBILITY	C5	TCGA	short
HP_MENTAL_DETERIORATION	C5	GSE28582	long
HP_MENTAL_DETERIORATION	C5	GSE81089	long
HP_PULMONIC_STENOSIS	C5	GSE28582	long
HP_PULMONIC_STENOSIS	C5	GSE81089	short
JACKSON_DNMT1_TARGETS_UP	C2	GSE81089	short
JACKSON_DNMT1_TARGETS_UP	C2	TCGA	short
KAYO_CALORIE_RESTRICTION_MUSCLE_UP	C2	GSE28582	long
KAYO_CALORIE_RESTRICTION_MUSCLE_UP	C2	GSE81089	short
KEGG_RIBOFLAVIN_METABOLISM	C2	GSE28582	short
KEGG_RIBOFLAVIN_METABOLISM	C2	TCGA	short
KIM_MYCL1_AMPLIFICATION_TARGETS_DN	C2	GSE81089	short
KIM_MYCL1_AMPLIFICATION_TARGETS_DN	C2	TCGA	short
KUMAR_PATHOGEN_LOAD_BY_MACROPHAGES	C2	GSE81089	short
KUMAR_PATHOGEN_LOAD_BY_MACROPHAGES	C2	TCGA	short
KYNG_ENVIRONMENTAL_STRESS_RESPONSE_DN	C2	GSE81089	short
KYNG_ENVIRONMENTAL_STRESS_RESPONSE_DN	C2	TCGA	short
KYNG_WERNER_SYNDROM_AND_NORMAL_AGING_UP	C2	GSE81089	short
KYNG_WERNER_SYNDROM_AND_NORMAL_AGING_UP	C2	TCGA	short
LAKE_ADULT_KIDNEY_C8_DECENDING_THIN_LIMB	C8	GSE28582	short
LAKE_ADULT_KIDNEY_C8_DECENDING_THIN_LIMB	C8	GSE81089	short
LEE_CALORIE_RESTRICTION_NEOCORTEX_DN	C2	GSE28582	short
LEE_CALORIE_RESTRICTION_NEOCORTEX_DN	C2	GSE81089	short
LINSLEY_MIR16_TARGETS	C2	GSE81089	short
LINSLEY_MIR16_TARGETS	C2	TCGA	short
MORI_PLASMA_CELL_DN	C2	GSE81089	short
MORI_PLASMA_CELL_DN	C2	TCGA	short
NAKAMURA_ADIPOGENESIS_EARLY_UP	C2	GSE81089	short
NAKAMURA_ADIPOGENESIS_EARLY_UP	C2	TCGA	short
PID_AR_PATHWAY	C2	GSE28582	long
PID_AR_PATHWAY	C2	GSE81089	long
PID_GLYPICAN_1PATHWAY	C2	GSE28582	short
PID_GLYPICAN_1PATHWAY	C2	TCGA	short
PID_TAP63_PATHWAY	C2	GSE28582	short
PID_TAP63_PATHWAY	C2	GSE81089	long
REACTOME_COPII_MEDIATED_VESICLE_TRANSPORT	C2	GSE81089	short
REACTOME_COPII_MEDIATED_VESICLE_TRANSPORT	C2	TCGA	short
REACTOME_GLYCEROPHOSPHOLIPID_BIOSYNTHESIS	C2	GSE28582	long
REACTOME_GLYCEROPHOSPHOLIPID_BIOSYNTHESIS	C2	TCGA	long
REACTOME_INFECTIOUS_DISEASE	C2	GSE81089	short
REACTOME_INFECTIOUS_DISEASE	C2	TCGA	short
REACTOME_INTRAFLAGELLAR_TRANSPORT	C2	GSE81089	long
REACTOME_INTRAFLAGELLAR_TRANSPORT	C2	TCGA	long
REACTOME_OTHER_SEMAPHORIN_INTERACTIONS	C2	GSE81089	short
REACTOME_OTHER_SEMAPHORIN_INTERACTIONS	C2	TCGA	short
REACTOME_PARASITE_INFECTION	C2	GSE28582	short
REACTOME_PARASITE_INFECTION	C2	TCGA	short
REACTOME_RHO_GTPASES_ACTIVATE_FORMINS	C2	GSE81089	short
REACTOME_RHO_GTPASES_ACTIVATE_FORMINS	C2	TCGA	short
REACTOME_ROLE_OF_PHOSPHOLIPIDS_IN_PHAGOCYTOSIS	C2	GSE81089	long
REACTOME_ROLE_OF_PHOSPHOLIPIDS_IN_PHAGOCYTOSIS	C2	TCGA	long
REACTOME_SIGNALING_BY_FGFR_IN_DISEASE	C2	GSE81089	long
REACTOME_SIGNALING_BY_FGFR_IN_DISEASE	C2	TCGA	long
REACTOME_SIGNALING_BY_FGFR1_IN_DISEASE	C2	GSE81089	long
REACTOME_SIGNALING_BY_FGFR1_IN_DISEASE	C2	TCGA	long
REACTOME_SIGNALING_BY_RHO_GTPASES_MIRO_GTPASES_AND_RHOBTB3	C2	GSE81089	short
REACTOME_SIGNALING_BY_RHO_GTPASES_MIRO_GTPASES_AND_RHOBTB3	C2	TCGA	short
REACTOME_SMAD2_SMAD3_SMAD4_HETEROTRIMER_REGULATES_TRANSCRIPTION	C2	GSE81089	long
REACTOME_SMAD2_SMAD3_SMAD4_HETEROTRIMER_REGULATES_TRANSCRIPTION	C2	TCGA	short
RICKMAN_TUMOR_DIFFERENTIATED_WELL_VS_MODERATELY_UP	C2	GSE28582	long
RICKMAN_TUMOR_DIFFERENTIATED_WELL_VS_MODERATELY_UP	C2	GSE81089	long
RIGGINS_TAMOXIFEN_RESISTANCE_UP	C2	GSE28582	long
RIGGINS_TAMOXIFEN_RESISTANCE_UP	C2	TCGA	long
SENESE_HDAC1_TARGETS_UP	C2	GSE28582	short
SENESE_HDAC1_TARGETS_UP	C2	GSE81089	short
SHI_SPARC_TARGETS_DN	C2	GSE81089	long
SHI_SPARC_TARGETS_DN	C2	TCGA	long
SPIRA_SMOKERS_LUNG_CANCER_DN	C2	GSE81089	long
SPIRA_SMOKERS_LUNG_CANCER_DN	C2	TCGA	long
TARTE_PLASMA_CELL_VS_PLASMABLAST_DN	C2	GSE81089	short
TARTE_PLASMA_CELL_VS_PLASMABLAST_DN	C2	TCGA	short
TRAVAGLINI_LUNG_PLATELET_MEGAKARYOCYTE_CELL	C8	GSE28582	short
TRAVAGLINI_LUNG_PLATELET_MEGAKARYOCYTE_CELL	C8	GSE81089	short
TURASHVILI_BREAST_CARCINOMA_DUCTAL_VS_LOBULAR_UP	C2	GSE28582	long
TURASHVILI_BREAST_CARCINOMA_DUCTAL_VS_LOBULAR_UP	C2	TCGA	long
WANG_SMARCE1_TARGETS_DN	C2	GSE81089	short
WANG_SMARCE1_TARGETS_DN	C2	TCGA	short
WP_ONE_CARBON_METABOLISM_AND_RELATED_PATHWAYS	C2	GSE81089	long
WP_ONE_CARBON_METABOLISM_AND_RELATED_PATHWAYS	C2	TCGA	long
WP_SPINAL_CORD_INJURY	C2	GSE81089	short
WP_SPINAL_CORD_INJURY	C2	TCGA	short
WP_TRANSLATION_FACTORS	C2	GSE28582	short
WP_TRANSLATION_FACTORS	C2	GSE81089	short
WP_VEGFAVEGFR2_SIGNALING_PATHWAY	C2	GSE81089	short
WP_VEGFAVEGFR2_SIGNALING_PATHWAY	C2	TCGA	short
ZHENG_CORD_BLOOD_C1_PUTATIVE_MEGAKARYOCYTE_PROGENITOR	C8	GSE28582	short
ZHENG_CORD_BLOOD_C1_PUTATIVE_MEGAKARYOCYTE_PROGENITOR	C8	TCGA	short
ZHENG_GLIOBLASTOMA_PLASTICITY_DN	C2	GSE81089	long
ZHENG_GLIOBLASTOMA_PLASTICITY_DN	C2	TCGA	long

## Sheet: GSEA_enrichedGenes_corr_w_142
For genes enriched in all 3 patient cohorts with short survival (included in data sheet "GSEA"), those with a significant
correlation with hsa-miR-142 (in TCGA)/ hsa-miR-142-3p (in CCLE) in gene expression are shown in following tables:
	TCGA:					CCLE:
	Gene	Estimate	p-value			Gene	Estimate	p-value
	KIF5B	-0.219022	3.65878e-12			ARPC1B	-0.18831	0.0305928
	ROCK2	-0.218815	3.83746e-12			KTN1	-0.215462	0.0130965
	WASL	-0.213846	1.18874e-11			WASL	-0.217876	0.0120862
	GOLM1	-0.204698	8.8729e-11
	TMEM181	-0.179659	1.36574e-08
	VAV2	-0.172147	5.43215e-08
	MYH9	-0.145617	4.45784e-06
	KTN1	-0.144698	5.12587e-06
	CTTN	-0.143811	5.86218e-06
	C5orf24	-0.114602	0.000313292
	GOLGA1	-0.113853	0.000343123
	PKN2	-0.0827491	0.00937094
	TAOK1	-0.0823775	0.00969542
	PRKCD	-0.0821704	0.00988051
	CAST	-0.0717755	0.0242782
	ITGAV	0.0722521	0.0233478
	MORF4L2	0.0739969	0.0202002
	ELK3	0.0753886	0.0179614
	ARPC1A	0.0968738	0.00233723
	NAA15	0.105812	0.000881059
	CDKN1B	0.114967	0.000299634
	KNTC1	0.118063	0.000204287
	HSBP1	0.123142	0.000106787
	INCENP	0.126971	6.43997e-05
	XPO1	0.1377	1.44527e-05
	CLIC4	0.1447	5.12434e-06
	CLTA	0.150658	2.03927e-06
	LYN	0.16811	1.11318e-07
	PRC1	0.186341	3.80368e-09
	HNRNPC	0.207988	4.35191e-11
	RINT1	0.211407	2.05004e-11
	PSMA4	0.219873	3.0062e-12
	GTF2H1	0.243889	8.34802e-15
	CENPK	0.259666	1.21474e-16
	SNX3	0.331921	9.22808e-27
	LAP3	0.337794	1.02799e-27
